# Supplementary material for: Potential biomarkers for predicting the risk of thyroid cancer in immunosenescence: a population-based and externally validated multi omics study
Source: Front Oncol. 2025 Jan 21;14:1525767. doi: 10.3389/fonc.2024.1525767 (PMC11790412; doi:10.3389/fonc.2024.1525767)
Supplement: Supplementary file 1 [file Table1.xls]

Table S1: FUMA result in this study
GenomicLocus	uniqID	rsID	chr	pos	p	start	end	nSNPs	nGWASSNPs	nIndSigSNPs	IndSigSNPs	nLeadSNPs	LeadSNPs
1	1:8908212:A:G	rs2065603	1	8908212	3.19E-08	8904208	8918313	13	10	1	rs2065603	1	rs2065603
2	1:31491242:C:T	rs12411142	1	31491242	3.08E-08	31381106	31569772	87	60	1	rs12411142	1	rs12411142
3	1:63902431:A:G	rs12023577	1	63902431	1.55E-08	63861211	64086976	6	2	1	rs12023577	1	rs12023577
4	1:168805911:G:T	rs77914616	1	168805911	1.77E-11	168743143	168883041	24	14	1	rs77914616	1	rs77914616
5	1:169549811:G:T	rs10800458	1	169549811	3.58E-09	169525312	169562904	30	19	1	rs10800458	1	rs10800458
6	1:205739266:C:T	rs708723	1	205739266	2.19E-08	205663993	205757824	16	11	1	rs708723	1	rs708723
7	1:240889980:A:G	rs58184671	1	240889980	1.66E-09	240873046	240911454	11	1	1	rs58184671	1	rs58184671
8	2:23351731:C:T	rs1470671	2	23351731	1.72E-08	23349705	23352439	4	2	1	rs1470671	1	rs1470671
9	2:60048816:A:G	rs142527837	2	60048816	3.14E-10	60038321	60048816	2	1	1	rs142527837	1	rs142527837
10	2:123388587:A:G	rs74986776	2	123388587	1.00E-11	123374422	123390724	5	4	1	rs74986776	1	rs74986776
11	2:176101885:A:G	rs78343943	2	176101885	2.93E-21	176101885	176101885	1	1	1	rs78343943	1	rs78343943
12	2:178569074:G:T	rs1465831	2	178569074	2.21E-10	178553965	178687841	4	1	1	rs1465831	1	rs1465831
13	2:218296508:C:T	rs16857609	2	218296508	1.66E-13	218249172	218314029	81	63	2	rs16857609;rs10181989	1	rs16857609
14	3:548201:A:G	rs62229796	3	548201	1.41E-09	548201	548201	1	1	1	rs62229796	1	rs62229796
15	3:2115741:A:G	rs74960246	3	2115741	1.55E-08	2079140	2121256	51	43	1	rs74960246	1	rs74960246
16	3:4917744:C:T	rs77609468	3	4917744	2.02E-13	4917567	4923862	8	5	1	rs77609468	1	rs77609468
17	3:22616861:C:T	rs115353640	3	22616861	1.86E-12	22573388	22873665	56	3	1	rs115353640	1	rs115353640
18	3:25802419:C:T	rs7431653	3	25802419	4.48E-10	25730461	25913883	193	130	1	rs7431653	1	rs7431653
19	3:28904959:A:G	rs10510616	3	28904959	3.58E-08	28904959	28984094	4	2	1	rs10510616	1	rs10510616
20	3:32161956:C:T	rs78249866	3	32161956	1.10E-08	32154936	32185008	24	18	1	rs78249866	1	rs78249866
21	3:105348650:C:G	rs73181419	3	105348650	3.84E-09	105340417	105348650	11	6	1	rs73181419	1	rs73181419
22	3:128383446:A:T	rs4443194	3	128383446	5.99E-09	128325763	128424948	116	94	1	rs4443194	1	rs4443194
23	3:140305484:C:T	rs9812589	3	140305484	2.97E-08	140302940	140412126	10	5	1	rs9812589	1	rs9812589
24	3:168818205:C:T	rs16853146	3	168818205	8.12E-10	168696946	168862731	41	30	1	rs16853146	1	rs16853146
25	3:171924079:G:T	rs77211941	3	171924079	3.98E-10	171914513	172001538	11	10	1	rs77211941	1	rs77211941
26	3:194165165:A:C	rs73071125	3	194165165	1.40E-16	194106305	194213532	72	59	2	rs73071125;rs73067272	1	rs73071125
27	4:500500:C:T	rs17721401	4	500500	1.27E-08	322080	500500	107	75	1	rs17721401	1	rs17721401
28	4:5869650:C:T	rs75826057	4	5869650	3.37E-11	5853538	5877659	8	6	1	rs75826057	1	rs75826057
29	4:38122231:A:G	rs61295997	4	38122231	2.72E-17	38107396	38127230	7	3	1	rs61295997	1	rs61295997
30	4:103551603:A:G	rs7665090	4	103551603	1.11E-11	103394414	103975060	715	514	4	rs7665090;rs223482;rs230525;rs93059	1	rs7665090
31	4:106150555:C:T	rs143875052	4	106150555	1.18E-12	106058185	106196829	21	16	1	rs143875052	1	rs143875052
32	4:169637057:C:T	rs141441692	4	169637057	3.55E-08	169599390	169674332	30	12	1	rs141441692	1	rs141441692
33	4:177163414:A:G	rs9312595	4	177163414	4.35E-10	177162117	177163414	2	2	1	rs9312595	1	rs9312595
34	4:185254198:C:T	rs75859548	4	185254198	1.37E-09	185237298	185254198	15	13	1	rs75859548	1	rs75859548
35	5:1282319:A:C	rs7726159	5	1282319	2.13E-14	1279964	1297854	19	12	5	rs7726159;rs7713218;rs2736100;rs7734992;rs2853669	2	rs7726159;rs2853669
36	5:9608195:A:G	rs6897927	5	9608195	3.43E-08	9608195	9613236	9	9	1	rs6897927	1	rs6897927
37	5:13549440:C:T	rs72634793	5	13549440	4.41E-18	13544528	13595319	4	3	1	rs72634793	1	rs72634793
38	5:66616901:A:G	rs10940101	5	66616901	2.57E-08	66588978	66655095	47	32	1	rs10940101	1	rs10940101
39	5:118059370:G:T	rs2376840	5	118059370	2.18E-09	117968006	118073410	57	38	1	rs2376840	1	rs2376840
40	5:144099012:A:C	rs17791065	5	144099012	3.61E-09	144049464	144147799	40	31	1	rs17791065	1	rs17791065
41	5:168561441:C:T	rs2042154	5	168561441	8.08E-10	168561441	168561441	1	1	1	rs2042154	1	rs2042154
42	6:22927617:C:T	rs78550698	6	22927617	7.90E-09	22908386	23013647	78	12	1	rs78550698	1	rs78550698
43	6:79419981:A:G	rs61272114	6	79419981	2.92E-09	79407932	79820534	114	90	1	rs61272114	1	rs61272114
44	6:89919589:C:T	rs12216008	6	89919589	1.24E-08	89910685	89919948	5	4	1	rs12216008	1	rs12216008
45	6:112172956:A:G	rs57650567	6	112172956	3.60E-10	112039767	112288757	37	16	1	rs57650567	1	rs57650567
46	6:135583834:A:G	rs4896138	6	135583834	9.29E-10	135567564	135583834	6	6	1	rs4896138	1	rs4896138
47	6:136142523:C:T	rs112081821	6	136142523	2.65E-54	135963370	136202159	55	1	1	rs112081821	1	rs112081821
48	6:156860854:C:T	rs58446560	6	156860854	8.50E-21	156857363	156860854	5	5	1	rs58446560	1	rs58446560
49	7:5790239:C:T	rs11763027	7	5790239	2.58E-09	5649441	5842639	93	55	1	rs11763027	1	rs11763027
50	7:65161580:C:T	rs76172214	7	65161580	1.41E-08	64595234	66159201	437	297	1	rs76172214	1	rs76172214
51	7:130414643:A:G	rs3857861	7	130414643	6.67E-11	130132411	130420872	66	48	3	rs186918405;rs3857861;rs290794	2	rs186918405;rs3857861
52	7:136371465:C:T	rs111796769	7	136371465	3.05E-15	136305773	136521502	38	16	1	rs111796769	1	rs111796769
53	7:157531174:C:T	rs867923	7	157531174	6.46E-09	157526889	157535195	4	3	1	rs867923	1	rs867923
54	8:3493825:A:T	rs116095662	8	3493825	1.09E-10	3471383	3501343	12	11	1	rs116095662	1	rs116095662
55	8:14954458:C:T	rs2168124	8	14954458	3.27E-10	14100593	15220394	19	5	1	rs2168124	1	rs2168124
56	8:18462267:C:T	rs77920420	8	18462267	3.53E-11	18430506	18464759	16	3	1	rs77920420	1	rs77920420
57	8:32414032:A:C	rs9642727	8	32414032	5.68E-09	32320846	32432796	47	38	1	rs9642727	1	rs9642727
58	8:34072588:C:T	rs373789269	8	34072588	8.14E-11	33673448	34089293	4	1	1	rs373789269	1	rs373789269
59	8:43625410:A:G	rs8175349	8	43625410	3.03E-09	43165752	43761553	132	92	1	rs8175349	1	rs8175349
60	8:87674370:C:T	rs1441243	8	87674370	2.29E-11	87638453	87854736	101	19	2	rs1441243;rs73280533	2	rs1441243;rs73280533
61	8:95175793:C:T	rs77826267	8	95175793	2.29E-08	95175793	95175793	1	1	1	rs77826267	1	rs77826267
62	8:142971870:A:G	rs11167102	8	142971870	2.88E-08	142939269	142984585	23	19	1	rs11167102	1	rs11167102
63	8:146063019:C:G	rs118179494	8	146063019	2.95E-11	146011231	146064379	57	26	1	rs118179494	1	rs118179494
64	9:5333554:A:G	rs13297190	9	5333554	3.13E-08	5319183	5337542	11	9	1	rs13297190	1	rs13297190
65	9:6459221:A:G	rs7467926	9	6459221	1.39E-09	6439587	6517865	17	13	1	rs7467926	1	rs7467926
66	9:11039063:C:G	rs57447362	9	11039063	1.20E-25	10994041	11077979	21	1	1	rs57447362	1	rs57447362
67	9:11985979:A:G	rs78173405	9	11985979	1.94E-08	11958204	11992502	13	8	1	rs78173405	1	rs78173405
68	9:17518804:A:G	rs2499060	9	17518804	2.03E-08	17491321	17521173	27	18	1	rs2499060	1	rs2499060
69	9:87889185:A:G	rs73649528	9	87889185	4.54E-09	87888717	87889185	2	2	1	rs73649528	1	rs73649528
70	9:90121173:A:G	rs868477	9	90121173	2.73E-09	90079311	90126134	3	1	1	rs868477	1	rs868477
71	9:92130694:C:G	rs75357173	9	92130694	7.28E-10	92092170	92173231	47	3	1	rs75357173	1	rs75357173
72	9:100546600:C:T	rs925489	9	100546600	1.51E-36	100522530	100687923	253	214	14	rs925489;rs7847449;rs6478413;rs10739513;rs12347191;rs6478450;rs723227;rs7042459;rs7028759;rs10760017;rs1512261;rs7034310;rs1912995;rs1533180	1	rs925489
73	9:102184207:C:T	rs74548306	9	102184207	1.11E-12	102135759	102278602	93	8	1	rs74548306	1	rs74548306
74	9:109319224:C:G	rs10816396	9	109319224	1.87E-08	109298916	109402123	17	9	1	rs10816396	1	rs10816396
75	9:114973633:C:T	rs12683403	9	114973633	6.01E-09	114938777	115078853	41	22	1	rs12683403	1	rs12683403
76	9:137688926:C:T	rs7863390	9	137688926	3.08E-09	137683139	137688926	2	1	1	rs7863390	1	rs7863390
77	9:141010641:A:G	rs2739258	9	141010641	2.40E-09	140972327	141072872	40	17	1	rs2739258	1	rs2739258
78	10:37137276:C:T	rs11010911	10	37137276	5.24E-11	37121356	37176530	16	10	1	rs11010911	1	rs11010911
79	10:37949515:A:C	rs12357831	10	37949515	5.63E-12	37847043	38984779	615	386	5	rs12357831;rs1987431;rs2749559;rs11011313;rs2749558	2	rs12357831;rs2749558
80	10:49686384:A:C	rs10857580	10	49686384	6.82E-17	49627912	49699016	33	29	2	rs10857580;rs1867578	1	rs10857580
81	10:55106659:A:G	rs139048656	10	55106659	2.01E-08	55106659	55106659	1	1	1	rs139048656	1	rs139048656
82	10:98117039:G:T	rs79260689	10	98117039	1.94E-19	98004532	98233964	236	194	6	rs1902708;rs79260689;rs10786282;rs11188741;rs12411583;rs1998409	2	rs1902708;rs79260689
83	10:101376976:C:T	rs12782208	10	101376976	4.27E-15	101357635	101520334	95	69	2	rs12782208;rs56901709	1	rs12782208
84	10:122365022:A:G	rs61874170	10	122365022	6.84E-12	122365022	122365022	1	1	1	rs61874170	1	rs61874170
85	11:24028882:C:G	rs78439509	11	24028882	1.35E-13	24025440	24073243	8	2	1	rs78439509	1	rs78439509
86	11:55200073:C:T	rs1216219	11	55200073	2.23E-12	54853363	55906826	135	67	1	rs1216219	1	rs1216219
87	11:66070575:C:G	rs509533	11	66070575	2.07E-09	66069218	66087712	16	14	1	rs509533	1	rs509533
88	11:108361278:A:G	rs10890848	11	108361278	1.27E-09	108014799	108366449	90	60	1	rs10890848	1	rs10890848
89	11:110001119:C:T	rs17110789	11	110001119	4.75E-24	109955898	110002956	37	31	1	rs17110789	1	rs17110789
90	11:112826180:A:G	rs11214431	11	112826180	3.71E-11	112826180	112826180	1	1	1	rs11214431	1	rs11214431
91	11:122690783:C:T	rs77648450	11	122690783	1.21E-09	122681253	122700384	11	8	1	rs77648450	1	rs77648450
92	11:123282315:C:T	rs2714062	11	123282315	3.67E-08	123282315	123288479	7	4	1	rs2714062	1	rs2714062
93	12:6913131:G:T	rs7136132	12	6913131	5.07E-09	6913051	6928569	36	20	1	rs7136132	1	rs7136132
94	12:60815272:A:G	rs1986503	12	60815272	5.32E-09	60797703	60853908	47	35	1	rs1986503	1	rs1986503
95	12:85830169:A:G	rs147338567	12	85830169	5.82E-22	85696137	86125890	18	8	2	rs147338567;rs116904382	2	rs147338567;rs116904382
96	12:91279948:G:T	rs12367620	12	91279948	1.47E-09	91262315	91279948	8	5	1	rs12367620	1	rs12367620
97	12:95202478:C:T	rs2117324	12	95202478	4.67E-10	95159541	95322230	75	21	1	rs2117324	1	rs2117324
98	12:105851300:C:T	rs74236918	12	105851300	5.71E-09	105848467	105862964	25	21	1	rs74236918	1	rs74236918
99	13:36277601:C:T	rs9574414	13	36277601	6.59E-09	36277601	36277601	1	1	1	rs9574414	1	rs9574414
100	13:62545868:C:T	rs75642339	13	62545868	1.51E-18	62161526	63063314	35	8	1	rs75642339	1	rs75642339
101	13:112100352:C:T	rs79971579	13	112100352	1.18E-11	112096528	112128830	4	1	1	rs79971579	1	rs79971579
102	14:36415734:A:G	rs141657249	14	36415734	1.98E-08	36415734	36415734	1	1	1	rs141657249	1	rs141657249
103	14:47719520:A:G	rs77994437	14	47719520	3.18E-09	47696177	47772106	43	38	1	rs77994437	1	rs77994437
104	14:48999340:A:C	rs12434753	14	48999340	5.47E-09	48897188	49003594	30	20	1	rs12434753	1	rs12434753
105	14:83950146:C:G	rs78572780	14	83950146	1.14E-08	83873366	83989185	65	38	1	rs78572780	1	rs78572780
106	14:95428481:G:T	rs10129312	14	95428481	4.46E-08	95428312	95430099	3	1	1	rs10129312	1	rs10129312
107	14:96207790:G:T	rs744439	14	96207790	1.02E-08	96178173	96228799	46	36	2	rs744439;rs1984968	1	rs744439
108	14:100653848:A:G	rs8007562	14	100653848	2.24E-08	100653730	100653848	3	3	1	rs8007562	1	rs8007562
109	14:102760600:A:G	rs7154641	14	102760600	1.04E-09	102744284	102760600	2	1	1	rs7154641	1	rs7154641
110	15:26317226:C:T	rs78876793	15	26317226	4.16E-10	26306530	26325965	20	19	1	rs78876793	1	rs78876793
111	15:39496842:A:T	rs76157186	15	39496842	3.98E-09	39485188	39518529	22	15	1	rs76157186	1	rs76157186
112	15:50362492:A:G	rs8031076	15	50362492	3.19E-09	50361890	50362925	3	3	1	rs8031076	1	rs8031076
113	15:62305598:C:T	rs113786453	15	62305598	4.77E-09	62143339	62369569	46	22	1	rs113786453	1	rs113786453
114	16:30634300:A:G	rs9927137	16	30634300	7.38E-10	30585535	30760367	35	24	1	rs9927137	1	rs9927137
115	16:55446304:C:T	rs9932055	16	55446304	8.30E-13	55405661	55497023	53	28	1	rs9932055	1	rs9932055
116	16:60372671:C:T	rs60038689	16	60372671	1.57E-08	60372671	60372671	1	1	1	rs60038689	1	rs60038689
117	16:74935026:C:G	rs115320899	16	74935026	4.10E-08	74925679	74958028	19	14	1	rs115320899	1	rs115320899
118	17:5577442:A:G	rs4132675	17	5577442	7.25E-09	5577442	5595815	6	3	1	rs4132675	1	rs4132675
119	17:10152805:C:T	rs7213745	17	10152805	1.63E-08	10152805	10152805	1	1	1	rs7213745	1	rs7213745
120	17:52350677:C:T	rs9903239	17	52350677	3.94E-08	52334981	52586362	70	58	1	rs9903239	1	rs9903239
121	18:2632296:A:C	rs7227187	18	2632296	5.78E-09	2522640	2632296	44	34	1	rs7227187	1	rs7227187
122	18:23290170:A:G	rs75614464	18	23290170	2.33E-08	23249268	23328229	6	1	1	rs75614464	1	rs75614464
123	18:58311672:C:T	rs34943218	18	58311672	1.08E-08	58139384	58343546	3	1	1	rs34943218	1	rs34943218
124	18:64803282:C:T	rs73966560	18	64803282	4.31E-08	64771124	64852606	6	1	1	rs73966560	1	rs73966560
125	19:30021446:A:G	rs117223925	19	30021446	2.61E-09	30021446	30021446	1	1	1	rs117223925	1	rs117223925
126	19:35712044:C:T	rs12463330	19	35712044	9.15E-09	35697118	35714581	14	11	1	rs12463330	1	rs12463330
127	19:37469632:A:G	rs16971876	19	37469632	1.16E-08	37198132	37705062	56	30	1	rs16971876	1	rs16971876
128	19:39667455:A:G	rs73551781	19	39667455	4.56E-09	39619071	39679367	32	2	1	rs73551781	1	rs73551781
129	19:51377713:C:T	rs56297463	19	51377713	2.91E-09	51366222	51377713	15	2	1	rs56297463	1	rs56297463
130	20:12859703:C:G	rs12626018	20	12859703	1.13E-10	12830679	12859703	14	14	1	rs12626018	1	rs12626018
131	20:15986886:C:G	rs10485543	20	15986886	2.23E-09	15986886	16013408	21	15	1	rs10485543	1	rs10485543
132	20:18854245:C:T	rs116992742	20	18854245	4.65E-14	18854245	18863464	2	1	1	rs116992742	1	rs116992742
133	20:33399083:C:T	rs6120737	20	33399083	2.32E-10	33399083	33399083	1	1	1	rs6120737	1	rs6120737
134	20:49591968:A:G	rs147635701	20	49591968	4.99E-09	49495288	49591968	42	33	1	rs147635701	1	rs147635701
135	21:28221416:C:G	rs75498127	21	28221416	3.52E-09	28221416	28250690	3	3	1	rs75498127	1	rs75498127
136	21:28897605:A:G	rs67996357	21	28897605	1.49E-17	28897605	28897605	1	1	1	rs67996357	1	rs67996357
137	21:42252668:A:C	rs113904255	21	42252668	1.33E-22	42232925	42272809	31	9	2	rs113904255;rs74559743	1	rs113904255
138	21:47656128:A:T	rs17177002	21	47656128	2.52E-09	47594264	47959483	50	7	1	rs17177002	1	rs17177002
