# Supplementary material for: Potential biomarkers for predicting the risk of thyroid cancer in immunosenescence: a population-based and externally validated multi omics study
Source: Front Oncol. 2025 Jan 21;14:1525767. doi: 10.3389/fonc.2024.1525767 (PMC11790412; doi:10.3389/fonc.2024.1525767)
Supplement: Supplementary file 2 [file Table2.xls]

Table S2: ANNOVA annotation results in this study
uniqID	gene	annot	dist	exonic_func	exon	symbol	chr	pos
1:8904208:C:CT	ENSG00000229716	intergenic	12774	NA	NA	RP11-185B14.1	1	8904208
1:8904208:C:CT	ENSG00000074800	intergenic	16853	NA	NA	ENO1	1	8904208
1:8906301:A:G	ENSG00000229716	intergenic	14867	NA	NA	RP11-185B14.1	1	8906301
1:8906301:A:G	ENSG00000074800	intergenic	14760	NA	NA	ENO1	1	8906301
1:8908212:A:G	ENSG00000229716	intergenic	16778	NA	NA	RP11-185B14.1	1	8908212
1:8908212:A:G	ENSG00000074800	intergenic	12849	NA	NA	ENO1	1	8908212
1:8910110:A:G	ENSG00000229716	intergenic	18676	NA	NA	RP11-185B14.1	1	8910110
1:8910110:A:G	ENSG00000074800	intergenic	10951	NA	NA	ENO1	1	8910110
1:8910542:C:T	ENSG00000229716	intergenic	19108	NA	NA	RP11-185B14.1	1	8910542
1:8910542:C:T	ENSG00000074800	intergenic	10519	NA	NA	ENO1	1	8910542
1:8913656:A:G	ENSG00000229716	intergenic	22222	NA	NA	RP11-185B14.1	1	8913656
1:8913656:A:G	ENSG00000074800	intergenic	7405	NA	NA	ENO1	1	8913656
1:8916224:C:T	ENSG00000229716	intergenic	24790	NA	NA	RP11-185B14.1	1	8916224
1:8916224:C:T	ENSG00000074800	intergenic	4837	NA	NA	ENO1	1	8916224
1:8916517:G:T	ENSG00000229716	intergenic	25083	NA	NA	RP11-185B14.1	1	8916517
1:8916517:G:T	ENSG00000074800	intergenic	4544	NA	NA	ENO1	1	8916517
1:8917102:G:T	ENSG00000229716	intergenic	25668	NA	NA	RP11-185B14.1	1	8917102
1:8917102:G:T	ENSG00000074800	intergenic	3959	NA	NA	ENO1	1	8917102
1:8917398:T:TTA	ENSG00000229716	intergenic	25964	NA	NA	RP11-185B14.1	1	8917398
1:8917398:T:TTA	ENSG00000074800	intergenic	3663	NA	NA	ENO1	1	8917398
1:8917669:C:T	ENSG00000229716	intergenic	26235	NA	NA	RP11-185B14.1	1	8917669
1:8917669:C:T	ENSG00000074800	intergenic	3392	NA	NA	ENO1	1	8917669
1:8917815:A:C	ENSG00000229716	intergenic	26381	NA	NA	RP11-185B14.1	1	8917815
1:8917815:A:C	ENSG00000074800	intergenic	3246	NA	NA	ENO1	1	8917815
1:8918313:C:T	ENSG00000229716	intergenic	26879	NA	NA	RP11-185B14.1	1	8918313
1:8918313:C:T	ENSG00000074800	intergenic	2748	NA	NA	ENO1	1	8918313
1:31381106:C:G	ENSG00000162512	intronic	0	NA	NA	SDC3	1	31381106
1:31391010:G:T	ENSG00000162512	intergenic	9402	NA	NA	SDC3	1	31391010
1:31391010:G:T	ENSG00000134644	intergenic	13343	NA	NA	PUM1	1	31391010
1:31392451:C:CG	ENSG00000162512	intergenic	10843	NA	NA	SDC3	1	31392451
1:31392451:C:CG	ENSG00000134644	intergenic	11902	NA	NA	PUM1	1	31392451
1:31395690:A:G	ENSG00000162512	intergenic	14082	NA	NA	SDC3	1	31395690
1:31395690:A:G	ENSG00000134644	intergenic	8663	NA	NA	PUM1	1	31395690
1:31399745:C:T	ENSG00000162512	intergenic	18137	NA	NA	SDC3	1	31399745
1:31399745:C:T	ENSG00000134644	intergenic	4608	NA	NA	PUM1	1	31399745
1:31406732:A:G	ENSG00000134644	intronic	0	NA	NA	PUM1	1	31406732
1:31409032:C:T	ENSG00000134644	intronic	0	NA	NA	PUM1	1	31409032
1:31409726:C:CCT	ENSG00000134644	intronic	0	NA	NA	PUM1	1	31409726
1:31411771:C:T	ENSG00000134644	intronic	0	NA	NA	PUM1	1	31411771
1:31414462:C:T	ENSG00000134644	intronic	0	NA	NA	PUM1	1	31414462
1:31415040:A:T	ENSG00000134644	intronic	0	NA	NA	PUM1	1	31415040
1:31417304:A:C	ENSG00000134644	intronic	0	NA	NA	PUM1	1	31417304
1:31417458:C:T	ENSG00000134644	intronic	0	NA	NA	PUM1	1	31417458
1:31417838:A:G	ENSG00000134644	intronic	0	NA	NA	PUM1	1	31417838
1:31418119:C:T	ENSG00000134644	intronic	0	NA	NA	PUM1	1	31418119
1:31419202:C:T	ENSG00000134644	intronic	0	NA	NA	PUM1	1	31419202
1:31419887:C:G	ENSG00000134644	intronic	0	NA	NA	PUM1	1	31419887
1:31422713:A:G	ENSG00000134644	intronic	0	NA	NA	PUM1	1	31422713
1:31423758:C:T	ENSG00000134644	intronic	0	NA	NA	PUM1	1	31423758
1:31424590:C:T	ENSG00000134644	intronic	0	NA	NA	PUM1	1	31424590
1:31425565:A:AGAG	ENSG00000134644	intronic	0	NA	NA	PUM1	1	31425565
1:31426815:A:G	ENSG00000134644	exonic	0	synonymous SNV	exon15	PUM1	1	31426815
1:31428175:A:G	ENSG00000134644	intronic	0	NA	NA	PUM1	1	31428175
1:31429260:A:C	ENSG00000134644	intronic	0	NA	NA	PUM1	1	31429260
1:31429785:C:T	ENSG00000134644	intronic	0	NA	NA	PUM1	1	31429785
1:31430432:C:G	ENSG00000134644	intronic	0	NA	NA	PUM1	1	31430432
1:31433511:C:G	ENSG00000134644	intronic	0	NA	NA	PUM1	1	31433511
1:31433829:G:GA	ENSG00000134644	intronic	0	NA	NA	PUM1	1	31433829
1:31434764:A:T	ENSG00000134644	intronic	0	NA	NA	PUM1	1	31434764
1:31438545:C:T	ENSG00000134644	intronic	0	NA	NA	PUM1	1	31438545
1:31446069:T:TG	ENSG00000134644	intronic	0	NA	NA	PUM1	1	31446069
1:31446071:A:T	ENSG00000134644	intronic	0	NA	NA	PUM1	1	31446071
1:31446946:A:AAAG	ENSG00000134644	intronic	0	NA	NA	PUM1	1	31446946
1:31448202:T:TG	ENSG00000134644	intronic	0	NA	NA	PUM1	1	31448202
1:31448207:G:T	ENSG00000134644	intronic	0	NA	NA	PUM1	1	31448207
1:31466096:C:T	ENSG00000134644	intronic	0	NA	NA	PUM1	1	31466096
1:31466488:C:G	ENSG00000134644	intronic	0	NA	NA	PUM1	1	31466488
1:31470402:T:TCAA	ENSG00000134644	intronic	0	NA	NA	PUM1	1	31470402
1:31475297:A:AC	ENSG00000134644	intronic	0	NA	NA	PUM1	1	31475297
1:31479005:C:T	ENSG00000134644	intronic	0	NA	NA	PUM1	1	31479005
1:31482572:A:G	ENSG00000134644	intronic	0	NA	NA	PUM1	1	31482572
1:31486598:G:GGTGGTA	ENSG00000134644	intronic	0	NA	NA	PUM1	1	31486598
1:31489342:A:G	ENSG00000134644	intronic	0	NA	NA	PUM1	1	31489342
1:31491242:C:T	ENSG00000134644	intronic	0	NA	NA	PUM1	1	31491242
1:31496141:C:G	ENSG00000134644	intronic	0	NA	NA	PUM1	1	31496141
1:31496593:T:TG	ENSG00000134644	intronic	0	NA	NA	PUM1	1	31496593
1:31498698:C:T	ENSG00000134644	intronic	0	NA	NA	PUM1	1	31498698
1:31498941:C:T	ENSG00000134644	intronic	0	NA	NA	PUM1	1	31498941
1:31500738:C:T	ENSG00000134644	intronic	0	NA	NA	PUM1	1	31500738
1:31501755:C:T	ENSG00000134644	intronic	0	NA	NA	PUM1	1	31501755
1:31502791:A:T	ENSG00000134644	intronic	0	NA	NA	PUM1	1	31502791
1:31504020:C:T	ENSG00000134644	intronic	0	NA	NA	PUM1	1	31504020
1:31506004:C:T	ENSG00000134644	intronic	0	NA	NA	PUM1	1	31506004
1:31507199:C:T	ENSG00000134644	intronic	0	NA	NA	PUM1	1	31507199
1:31512070:A:T	ENSG00000134644	intronic	0	NA	NA	PUM1	1	31512070
1:31515862:C:T	ENSG00000134644	intronic	0	NA	NA	PUM1	1	31515862
1:31516704:C:T	ENSG00000134644	intronic	0	NA	NA	PUM1	1	31516704
1:31516940:C:T	ENSG00000134644	intronic	0	NA	NA	PUM1	1	31516940
1:31517201:A:T	ENSG00000134644	intronic	0	NA	NA	PUM1	1	31517201
1:31520004:A:C	ENSG00000134644	intronic	0	NA	NA	PUM1	1	31520004
1:31520295:A:C	ENSG00000134644	intronic	0	NA	NA	PUM1	1	31520295
1:31520472:A:C	ENSG00000134644	intronic	0	NA	NA	PUM1	1	31520472
1:31522433:A:T	ENSG00000134644	intronic	0	NA	NA	PUM1	1	31522433
1:31523318:C:CA	ENSG00000134644	intronic	0	NA	NA	PUM1	1	31523318
1:31525025:A:C	ENSG00000134644	intronic	0	NA	NA	PUM1	1	31525025
1:31527043:A:G	ENSG00000134644	intronic	0	NA	NA	PUM1	1	31527043
1:31532883:C:CG	ENSG00000134644	intronic	0	NA	NA	PUM1	1	31532883
1:31534344:A:T	ENSG00000134644	intronic	0	NA	NA	PUM1	1	31534344
1:31534381:C:T	ENSG00000134644	intronic	0	NA	NA	PUM1	1	31534381
1:31534894:A:C	ENSG00000134644	intronic	0	NA	NA	PUM1	1	31534894
1:31535163:A:G	ENSG00000134644	intronic	0	NA	NA	PUM1	1	31535163
1:31536743:C:G	ENSG00000134644	intronic	0	NA	NA	PUM1	1	31536743
1:31536748:A:G	ENSG00000134644	intronic	0	NA	NA	PUM1	1	31536748
1:31540287:C:T	ENSG00000134644	intergenic	1449	NA	NA	PUM1	1	31540287
1:31540287:C:T	ENSG00000215900	intergenic	27547	NA	NA	SEPW1P	1	31540287
1:31547386:T:TTTTA	ENSG00000134644	intergenic	8548	NA	NA	PUM1	1	31547386
1:31547386:T:TTTTA	ENSG00000215900	intergenic	20448	NA	NA	SEPW1P	1	31547386
1:31547918:A:G	ENSG00000134644	intergenic	9080	NA	NA	PUM1	1	31547918
1:31547918:A:G	ENSG00000215900	intergenic	19916	NA	NA	SEPW1P	1	31547918
1:31549962:A:G	ENSG00000134644	intergenic	11124	NA	NA	PUM1	1	31549962
1:31549962:A:G	ENSG00000215900	intergenic	17872	NA	NA	SEPW1P	1	31549962
1:31553574:A:G	ENSG00000134644	intergenic	14736	NA	NA	PUM1	1	31553574
1:31553574:A:G	ENSG00000215900	intergenic	14260	NA	NA	SEPW1P	1	31553574
1:31556641:C:G	ENSG00000134644	intergenic	17803	NA	NA	PUM1	1	31556641
1:31556641:C:G	ENSG00000215900	intergenic	11193	NA	NA	SEPW1P	1	31556641
1:31559430:A:G	ENSG00000134644	intergenic	20592	NA	NA	PUM1	1	31559430
1:31559430:A:G	ENSG00000215900	intergenic	8404	NA	NA	SEPW1P	1	31559430
1:31561511:C:T	ENSG00000134644	intergenic	22673	NA	NA	PUM1	1	31561511
1:31561511:C:T	ENSG00000215900	intergenic	6323	NA	NA	SEPW1P	1	31561511
1:31561734:G:GTT	ENSG00000134644	intergenic	22896	NA	NA	PUM1	1	31561734
1:31561734:G:GTT	ENSG00000215900	intergenic	6098	NA	NA	SEPW1P	1	31561734
1:31562371:C:T	ENSG00000134644	intergenic	23533	NA	NA	PUM1	1	31562371
1:31562371:C:T	ENSG00000215900	intergenic	5463	NA	NA	SEPW1P	1	31562371
1:31568123:C:T	ENSG00000215900	ncRNA_intronic	0	NA	NA	SEPW1P	1	31568123
1:31568962:C:T	ENSG00000215900	upstream	0	NA	NA	SEPW1P	1	31568962
1:31569772:C:T	ENSG00000215900	intergenic	1367	NA	NA	SEPW1P	1	31569772
1:31569772:C:T	ENSG00000225142	intergenic	11263	NA	NA	RP11-490K7.1	1	31569772
1:63861211:A:C	ENSG00000088035	intronic	0	NA	NA	ALG6	1	63861211
1:63902431:A:G	ENSG00000088035	intronic	0	NA	NA	ALG6	1	63902431
1:63970816:C:CTT	ENSG00000142856	intronic	0	NA	NA	ITGB3BP	1	63970816
1:64028095:A:T	ENSG00000203965	intronic	0	NA	NA	EFCAB7	1	64028095
1:64035264:G:GT	ENSG00000203965	intronic	0	NA	NA	EFCAB7	1	64035264
1:64086976:A:G	ENSG00000079739	intronic	0	NA	NA	PGM1	1	64086976
1:168743143:C:T	ENSG00000235736	ncRNA_intronic	0	NA	NA	RP1-10C16.1	1	168743143
1:168755255:A:G	ENSG00000225826	upstream	0	NA	NA	LINC00626	1	168755255
1:168783915:G:T	ENSG00000225826	intergenic	21791	NA	NA	LINC00626	1	168783915
1:168783915:G:T	ENSG00000229612	intergenic	83459	NA	NA	SUMO1P2	1	168783915
1:168794096:C:T	ENSG00000225826	intergenic	31972	NA	NA	LINC00626	1	168794096
1:168794096:C:T	ENSG00000229612	intergenic	73278	NA	NA	SUMO1P2	1	168794096
1:168794404:C:T	ENSG00000225826	intergenic	32280	NA	NA	LINC00626	1	168794404
1:168794404:C:T	ENSG00000229612	intergenic	72970	NA	NA	SUMO1P2	1	168794404
1:168801026:A:G	ENSG00000225826	intergenic	38902	NA	NA	LINC00626	1	168801026
1:168801026:A:G	ENSG00000229612	intergenic	66348	NA	NA	SUMO1P2	1	168801026
1:168803522:C:T	ENSG00000225826	intergenic	41398	NA	NA	LINC00626	1	168803522
1:168803522:C:T	ENSG00000229612	intergenic	63852	NA	NA	SUMO1P2	1	168803522
1:168805353:C:T	ENSG00000225826	intergenic	43229	NA	NA	LINC00626	1	168805353
1:168805353:C:T	ENSG00000229612	intergenic	62021	NA	NA	SUMO1P2	1	168805353
1:168805911:G:T	ENSG00000225826	intergenic	43787	NA	NA	LINC00626	1	168805911
1:168805911:G:T	ENSG00000229612	intergenic	61463	NA	NA	SUMO1P2	1	168805911
1:168806024:C:G	ENSG00000225826	intergenic	43900	NA	NA	LINC00626	1	168806024
1:168806024:C:G	ENSG00000229612	intergenic	61350	NA	NA	SUMO1P2	1	168806024
1:168806225:A:G	ENSG00000225826	intergenic	44101	NA	NA	LINC00626	1	168806225
1:168806225:A:G	ENSG00000229612	intergenic	61149	NA	NA	SUMO1P2	1	168806225
1:168807452:A:G	ENSG00000225826	intergenic	45328	NA	NA	LINC00626	1	168807452
1:168807452:A:G	ENSG00000229612	intergenic	59922	NA	NA	SUMO1P2	1	168807452
1:168809922:A:C	ENSG00000225826	intergenic	47798	NA	NA	LINC00626	1	168809922
1:168809922:A:C	ENSG00000229612	intergenic	57452	NA	NA	SUMO1P2	1	168809922
1:168812747:C:T	ENSG00000225826	intergenic	50623	NA	NA	LINC00626	1	168812747
1:168812747:C:T	ENSG00000229612	intergenic	54627	NA	NA	SUMO1P2	1	168812747
1:168813552:A:G	ENSG00000225826	intergenic	51428	NA	NA	LINC00626	1	168813552
1:168813552:A:G	ENSG00000229612	intergenic	53822	NA	NA	SUMO1P2	1	168813552
1:168814739:A:G	ENSG00000225826	intergenic	52615	NA	NA	LINC00626	1	168814739
1:168814739:A:G	ENSG00000229612	intergenic	52635	NA	NA	SUMO1P2	1	168814739
1:168819228:C:T	ENSG00000225826	intergenic	57104	NA	NA	LINC00626	1	168819228
1:168819228:C:T	ENSG00000229612	intergenic	48146	NA	NA	SUMO1P2	1	168819228
1:168825040:C:T	ENSG00000225826	intergenic	62916	NA	NA	LINC00626	1	168825040
1:168825040:C:T	ENSG00000229612	intergenic	42334	NA	NA	SUMO1P2	1	168825040
1:168852654:A:G	ENSG00000225826	intergenic	90530	NA	NA	LINC00626	1	168852654
1:168852654:A:G	ENSG00000229612	intergenic	14720	NA	NA	SUMO1P2	1	168852654
1:168855233:C:G	ENSG00000225826	intergenic	93109	NA	NA	LINC00626	1	168855233
1:168855233:C:G	ENSG00000229612	intergenic	12141	NA	NA	SUMO1P2	1	168855233
1:168871152:GAGGA:GAGGAAGGA	ENSG00000229612	intergenic	3475	NA	NA	SUMO1P2	1	168871152
1:168871152:GAGGA:GAGGAAGGA	ENSG00000203601	intergenic	1987	NA	NA	LINC00970	1	168871152
1:168871152:G:GAGGA	ENSG00000229612	intergenic	3475	NA	NA	SUMO1P2	1	168871152
1:168871152:G:GAGGA	ENSG00000203601	intergenic	1987	NA	NA	LINC00970	1	168871152
1:168883041:C:T	ENSG00000203601	ncRNA_intronic	0	NA	NA	LINC00970	1	168883041
1:169525312:C:T	ENSG00000198734	intronic	0	NA	NA	F5	1	169525312
1:169527468:T:TA	ENSG00000198734	intronic	0	NA	NA	F5	1	169527468
1:169527856:C:T	ENSG00000198734	intronic	0	NA	NA	F5	1	169527856
1:169528075:C:G	ENSG00000198734	intronic	0	NA	NA	F5	1	169528075
1:169528243:T:TAAAA	ENSG00000198734	intronic	0	NA	NA	F5	1	169528243
1:169528580:C:T	ENSG00000198734	intronic	0	NA	NA	F5	1	169528580
1:169528722:C:T	ENSG00000198734	intronic	0	NA	NA	F5	1	169528722
1:169529031:A:C	ENSG00000198734	intronic	0	NA	NA	F5	1	169529031
1:169529132:C:T	ENSG00000198734	intronic	0	NA	NA	F5	1	169529132
1:169529143:A:G	ENSG00000198734	intronic	0	NA	NA	F5	1	169529143
1:169529826:A:C	ENSG00000198734	exonic	0	synonymous SNV	exon4	F5	1	169529826
1:169529973:C:T	ENSG00000198734	exonic	0	synonymous SNV	exon4	F5	1	169529973
1:169530070:A:C	ENSG00000198734	intronic	0	NA	NA	F5	1	169530070
1:169530093:C:T	ENSG00000198734	intronic	0	NA	NA	F5	1	169530093
1:169530176:C:G	ENSG00000198734	intronic	0	NA	NA	F5	1	169530176
1:169530531:C:CA	ENSG00000198734	intronic	0	NA	NA	F5	1	169530531
1:169530586:C:T	ENSG00000198734	intronic	0	NA	NA	F5	1	169530586
1:169531571:C:T	ENSG00000198734	intronic	0	NA	NA	F5	1	169531571
1:169533744:A:T	ENSG00000198734	intronic	0	NA	NA	F5	1	169533744
1:169534028:C:T	ENSG00000198734	intronic	0	NA	NA	F5	1	169534028
1:169534966:A:T	ENSG00000198734	intronic	0	NA	NA	F5	1	169534966
1:169536167:C:T	ENSG00000198734	intronic	0	NA	NA	F5	1	169536167
1:169538466:A:G	ENSG00000198734	intronic	0	NA	NA	F5	1	169538466
1:169538544:C:T	ENSG00000198734	intronic	0	NA	NA	F5	1	169538544
1:169538603:G:T	ENSG00000198734	intronic	0	NA	NA	F5	1	169538603
1:169549811:G:T	ENSG00000198734	intronic	0	NA	NA	F5	1	169549811
1:169556050:C:T	ENSG00000198734	upstream	0	NA	NA	F5	1	169556050
1:169562904:C:T	ENSG00000174175	exonic	0	synonymous SNV	exon11	SELP	1	169562904
1:205663993:C:CAAA	ENSG00000158715	intergenic	14406	NA	NA	SLC45A3	1	205663993
1:205663993:C:CAAA	ENSG00000069275	intergenic	17954	NA	NA	NUCKS1	1	205663993
1:205670369:A:T	ENSG00000158715	intergenic	20782	NA	NA	SLC45A3	1	205670369
1:205670369:A:T	ENSG00000069275	intergenic	11578	NA	NA	NUCKS1	1	205670369
1:205677148:A:G	ENSG00000158715	intergenic	27561	NA	NA	SLC45A3	1	205677148
1:205677148:A:G	ENSG00000069275	intergenic	4799	NA	NA	NUCKS1	1	205677148
1:205678481:A:G	ENSG00000158715	intergenic	28894	NA	NA	SLC45A3	1	205678481
1:205678481:A:G	ENSG00000069275	intergenic	3466	NA	NA	NUCKS1	1	205678481
1:205678483:A:G	ENSG00000158715	intergenic	28896	NA	NA	SLC45A3	1	205678483
1:205678483:A:G	ENSG00000069275	intergenic	3464	NA	NA	NUCKS1	1	205678483
1:205685352:C:T	ENSG00000069275	UTR3	0	NA	NA	NUCKS1	1	205685352
1:205691316:A:G	ENSG00000069275	intronic	0	NA	NA	NUCKS1	1	205691316
1:205691546:A:G	ENSG00000069275	intronic	0	NA	NA	NUCKS1	1	205691546
1:205717823:A:C	ENSG00000069275	intronic	0	NA	NA	NUCKS1	1	205717823
1:205719532:A:G	ENSG00000069275	upstream	0	NA	NA	NUCKS1	1	205719532
1:205720483:A:G	ENSG00000069275	intergenic	1079	NA	NA	NUCKS1	1	205720483
1:205720483:A:G	ENSG00000117280	intergenic	16631	NA	NA	RAB7L1	1	205720483
1:205722958:C:T	ENSG00000069275	intergenic	3554	NA	NA	NUCKS1	1	205722958
1:205722958:C:T	ENSG00000117280	intergenic	14156	NA	NA	RAB7L1	1	205722958
1:205723572:C:T	ENSG00000069275	intergenic	4168	NA	NA	NUCKS1	1	205723572
1:205723572:C:T	ENSG00000117280	intergenic	13542	NA	NA	RAB7L1	1	205723572
1:205739266:C:T	ENSG00000117280	UTR3	0	NA	NA	RAB7L1	1	205739266
1:205757824:C:T	ENSG00000133065	downstream	0	NA	NA	SLC41A1	1	205757824
1:240873046:A:G	ENSG00000199241	intergenic	11317	NA	NA	Y_RNA	1	240873046
1:240873046:A:G	ENSG00000230015	intergenic	29673	NA	NA	RP11-80B9.4	1	240873046
1:240878262:C:T	ENSG00000199241	intergenic	16533	NA	NA	Y_RNA	1	240878262
1:240878262:C:T	ENSG00000230015	intergenic	24457	NA	NA	RP11-80B9.4	1	240878262
1:240882155:C:T	ENSG00000199241	intergenic	20426	NA	NA	Y_RNA	1	240882155
1:240882155:C:T	ENSG00000230015	intergenic	20564	NA	NA	RP11-80B9.4	1	240882155
1:240886131:A:G	ENSG00000199241	intergenic	24402	NA	NA	Y_RNA	1	240886131
1:240886131:A:G	ENSG00000230015	intergenic	16588	NA	NA	RP11-80B9.4	1	240886131
1:240889980:A:G	ENSG00000199241	intergenic	28251	NA	NA	Y_RNA	1	240889980
1:240889980:A:G	ENSG00000230015	intergenic	12739	NA	NA	RP11-80B9.4	1	240889980
1:240893900:A:G	ENSG00000199241	intergenic	32171	NA	NA	Y_RNA	1	240893900
1:240893900:A:G	ENSG00000230015	intergenic	8819	NA	NA	RP11-80B9.4	1	240893900
1:240895218:C:T	ENSG00000199241	intergenic	33489	NA	NA	Y_RNA	1	240895218
1:240895218:C:T	ENSG00000230015	intergenic	7501	NA	NA	RP11-80B9.4	1	240895218
1:240896858:C:T	ENSG00000199241	intergenic	35129	NA	NA	Y_RNA	1	240896858
1:240896858:C:T	ENSG00000230015	intergenic	5861	NA	NA	RP11-80B9.4	1	240896858
1:240904904:A:T	ENSG00000230015	ncRNA_intronic	0	NA	NA	RP11-80B9.4	1	240904904
1:240905319:A:AT	ENSG00000230015	ncRNA_intronic	0	NA	NA	RP11-80B9.4	1	240905319
1:240911454:A:G	ENSG00000230015	intergenic	4543	NA	NA	RP11-80B9.4	1	240911454
1:240911454:A:G	ENSG00000226919	intergenic	17403	NA	NA	RP11-80B9.1	1	240911454
2:23349705:A:G	ENSG00000232451	ncRNA_intronic	0	NA	NA	AC016768.1	2	23349705
2:23349736:A:G	ENSG00000232451	ncRNA_intronic	0	NA	NA	AC016768.1	2	23349736
2:23351731:C:T	ENSG00000232451	ncRNA_intronic	0	NA	NA	AC016768.1	2	23351731
2:23352439:C:T	ENSG00000232451	ncRNA_intronic	0	NA	NA	AC016768.1	2	23352439
2:60038321:C:G	ENSG00000271955	ncRNA_intronic	0	NA	NA	RP11-444A22.1	2	60038321
2:60048816:A:G	ENSG00000271955	ncRNA_intronic	0	NA	NA	RP11-444A22.1	2	60048816
2:123374422:G:T	ENSG00000224655	intergenic	820144	NA	NA	AC018737.3	2	123374422
2:123374422:G:T	ENSG00000237856	intergenic	448475	NA	NA	AC062020.2	2	123374422
2:123383406:C:T	ENSG00000224655	intergenic	829128	NA	NA	AC018737.3	2	123383406
2:123383406:C:T	ENSG00000237856	intergenic	439491	NA	NA	AC062020.2	2	123383406
2:123387284:C:T	ENSG00000224655	intergenic	833006	NA	NA	AC018737.3	2	123387284
2:123387284:C:T	ENSG00000237856	intergenic	435613	NA	NA	AC062020.2	2	123387284
2:123388587:A:G	ENSG00000224655	intergenic	834309	NA	NA	AC018737.3	2	123388587
2:123388587:A:G	ENSG00000237856	intergenic	434310	NA	NA	AC062020.2	2	123388587
2:123390724:A:G	ENSG00000224655	intergenic	836446	NA	NA	AC018737.3	2	123390724
2:123390724:A:G	ENSG00000237856	intergenic	432173	NA	NA	AC062020.2	2	123390724
2:176101885:A:G	ENSG00000154518	intergenic	52550	NA	NA	ATP5G3	2	176101885
2:176101885:A:G	ENSG00000229066	intergenic	20093	NA	NA	AC096649.3	2	176101885
2:178553965:C:T	ENSG00000128655	intronic	0	NA	NA	PDE11A	2	178553965
2:178569074:G:T	ENSG00000229941	ncRNA_intronic	0	NA	NA	AC012499.1	2	178569074
2:178602054:A:C	ENSG00000128655	intronic	0	NA	NA	PDE11A	2	178602054
2:178687841:A:G	ENSG00000128655	intronic	0	NA	NA	PDE11A	2	178687841
2:218249172:T:TAAA	NA	intergenic	NA	NA	NA	NA	2	218249172
2:218249172:T:TAAA	NA	intergenic	NA	NA	NA	NA	2	218249172
2:218250549:C:G	NA	intergenic	NA	NA	NA	NA	2	218250549
2:218250549:C:G	NA	intergenic	NA	NA	NA	NA	2	218250549
2:218251702:A:G	NA	intergenic	NA	NA	NA	NA	2	218251702
2:218251702:A:G	NA	intergenic	NA	NA	NA	NA	2	218251702
2:218256489:C:T	NA	intergenic	NA	NA	NA	NA	2	218256489
2:218256489:C:T	NA	intergenic	NA	NA	NA	NA	2	218256489
2:218257272:C:T	NA	intergenic	NA	NA	NA	NA	2	218257272
2:218257272:C:T	NA	intergenic	NA	NA	NA	NA	2	218257272
2:218259783:C:T	NA	intergenic	NA	NA	NA	NA	2	218259783
2:218259783:C:T	NA	intergenic	NA	NA	NA	NA	2	218259783
2:218261933:A:G	NA	intergenic	NA	NA	NA	NA	2	218261933
2:218261933:A:G	NA	intergenic	NA	NA	NA	NA	2	218261933
2:218262857:T:TG	NA	intergenic	NA	NA	NA	NA	2	218262857
2:218262857:T:TG	NA	intergenic	NA	NA	NA	NA	2	218262857
2:218266438:T:TG	NA	intergenic	NA	NA	NA	NA	2	218266438
2:218266438:T:TG	NA	intergenic	NA	NA	NA	NA	2	218266438
2:218267992:A:G	NA	intergenic	NA	NA	NA	NA	2	218267992
2:218267992:A:G	NA	intergenic	NA	NA	NA	NA	2	218267992
2:218271898:C:T	NA	intergenic	NA	NA	NA	NA	2	218271898
2:218271898:C:T	NA	intergenic	NA	NA	NA	NA	2	218271898
2:218272581:A:C	NA	intergenic	NA	NA	NA	NA	2	218272581
2:218272581:A:C	NA	intergenic	NA	NA	NA	NA	2	218272581
2:218272754:G:T	NA	intergenic	NA	NA	NA	NA	2	218272754
2:218272754:G:T	NA	intergenic	NA	NA	NA	NA	2	218272754
2:218272949:C:T	NA	intergenic	NA	NA	NA	NA	2	218272949
2:218272949:C:T	NA	intergenic	NA	NA	NA	NA	2	218272949
2:218279923:A:T	NA	intergenic	NA	NA	NA	NA	2	218279923
2:218279923:A:T	NA	intergenic	NA	NA	NA	NA	2	218279923
2:218281500:G:T	NA	intergenic	NA	NA	NA	NA	2	218281500
2:218281500:G:T	NA	intergenic	NA	NA	NA	NA	2	218281500
2:218283085:A:G	NA	intergenic	NA	NA	NA	NA	2	218283085
2:218283085:A:G	NA	intergenic	NA	NA	NA	NA	2	218283085
2:218288217:A:G	NA	intergenic	NA	NA	NA	NA	2	218288217
2:218288217:A:G	NA	intergenic	NA	NA	NA	NA	2	218288217
2:218288580:A:G	NA	intergenic	NA	NA	NA	NA	2	218288580
2:218288580:A:G	NA	intergenic	NA	NA	NA	NA	2	218288580
2:218290445:A:G	NA	intergenic	NA	NA	NA	NA	2	218290445
2:218290445:A:G	NA	intergenic	NA	NA	NA	NA	2	218290445
2:218291393:A:G	NA	intergenic	NA	NA	NA	NA	2	218291393
2:218291393:A:G	NA	intergenic	NA	NA	NA	NA	2	218291393
2:218291649:C:T	NA	intergenic	NA	NA	NA	NA	2	218291649
2:218291649:C:T	NA	intergenic	NA	NA	NA	NA	2	218291649
2:218292141:C:T	NA	intergenic	NA	NA	NA	NA	2	218292141
2:218292141:C:T	NA	intergenic	NA	NA	NA	NA	2	218292141
2:218292158:C:G	NA	intergenic	NA	NA	NA	NA	2	218292158
2:218292158:C:G	NA	intergenic	NA	NA	NA	NA	2	218292158
2:218292480:G:GA	NA	intergenic	NA	NA	NA	NA	2	218292480
2:218292480:G:GA	NA	intergenic	NA	NA	NA	NA	2	218292480
2:218292652:A:G	NA	intergenic	NA	NA	NA	NA	2	218292652
2:218292652:A:G	NA	intergenic	NA	NA	NA	NA	2	218292652
2:218294091:A:T	NA	intergenic	NA	NA	NA	NA	2	218294091
2:218294091:A:T	NA	intergenic	NA	NA	NA	NA	2	218294091
2:218294217:C:G	NA	intergenic	NA	NA	NA	NA	2	218294217
2:218294217:C:G	NA	intergenic	NA	NA	NA	NA	2	218294217
2:218294571:C:T	NA	intergenic	NA	NA	NA	NA	2	218294571
2:218294571:C:T	NA	intergenic	NA	NA	NA	NA	2	218294571
2:218294915:C:T	NA	intergenic	NA	NA	NA	NA	2	218294915
2:218294915:C:T	NA	intergenic	NA	NA	NA	NA	2	218294915
2:218295406:A:G	NA	intergenic	NA	NA	NA	NA	2	218295406
2:218295406:A:G	NA	intergenic	NA	NA	NA	NA	2	218295406
2:218296003:C:T	NA	intergenic	NA	NA	NA	NA	2	218296003
2:218296003:C:T	NA	intergenic	NA	NA	NA	NA	2	218296003
2:218296141:C:G	NA	intergenic	NA	NA	NA	NA	2	218296141
2:218296141:C:G	NA	intergenic	NA	NA	NA	NA	2	218296141
2:218296374:A:G	NA	intergenic	NA	NA	NA	NA	2	218296374
2:218296374:A:G	NA	intergenic	NA	NA	NA	NA	2	218296374
2:218296508:C:T	NA	intergenic	NA	NA	NA	NA	2	218296508
2:218296508:C:T	NA	intergenic	NA	NA	NA	NA	2	218296508
2:218296732:C:T	NA	intergenic	NA	NA	NA	NA	2	218296732
2:218296732:C:T	NA	intergenic	NA	NA	NA	NA	2	218296732
2:218296969:T:TAC	NA	intergenic	NA	NA	NA	NA	2	218296969
2:218296969:T:TAC	NA	intergenic	NA	NA	NA	NA	2	218296969
2:218297700:C:G	NA	intergenic	NA	NA	NA	NA	2	218297700
2:218297700:C:G	NA	intergenic	NA	NA	NA	NA	2	218297700
2:218300244:C:T	NA	intergenic	NA	NA	NA	NA	2	218300244
2:218300244:C:T	NA	intergenic	NA	NA	NA	NA	2	218300244
2:218300563:A:G	NA	intergenic	NA	NA	NA	NA	2	218300563
2:218300563:A:G	NA	intergenic	NA	NA	NA	NA	2	218300563
2:218300722:A:T	NA	intergenic	NA	NA	NA	NA	2	218300722
2:218300722:A:T	NA	intergenic	NA	NA	NA	NA	2	218300722
2:218301119:C:G	NA	intergenic	NA	NA	NA	NA	2	218301119
2:218301119:C:G	NA	intergenic	NA	NA	NA	NA	2	218301119
2:218301341:A:G	NA	intergenic	NA	NA	NA	NA	2	218301341
2:218301341:A:G	NA	intergenic	NA	NA	NA	NA	2	218301341
2:218302013:A:G	NA	intergenic	NA	NA	NA	NA	2	218302013
2:218302013:A:G	NA	intergenic	NA	NA	NA	NA	2	218302013
2:218302138:A:C	NA	intergenic	NA	NA	NA	NA	2	218302138
2:218302138:A:C	NA	intergenic	NA	NA	NA	NA	2	218302138
2:218303958:A:G	NA	intergenic	NA	NA	NA	NA	2	218303958
2:218303958:A:G	NA	intergenic	NA	NA	NA	NA	2	218303958
2:218304106:C:T	NA	intergenic	NA	NA	NA	NA	2	218304106
2:218304106:C:T	NA	intergenic	NA	NA	NA	NA	2	218304106
2:218304440:T:TAAAC	NA	intergenic	NA	NA	NA	NA	2	218304440
2:218304440:T:TAAAC	NA	intergenic	NA	NA	NA	NA	2	218304440
2:218304448:T:TAAAC	NA	intergenic	NA	NA	NA	NA	2	218304448
2:218304448:T:TAAAC	NA	intergenic	NA	NA	NA	NA	2	218304448
2:218304508:A:T	NA	intergenic	NA	NA	NA	NA	2	218304508
2:218304508:A:T	NA	intergenic	NA	NA	NA	NA	2	218304508
2:218305064:C:T	NA	intergenic	NA	NA	NA	NA	2	218305064
2:218305064:C:T	NA	intergenic	NA	NA	NA	NA	2	218305064
2:218305393:A:C	NA	intergenic	NA	NA	NA	NA	2	218305393
2:218305393:A:C	NA	intergenic	NA	NA	NA	NA	2	218305393
2:218305706:A:C	NA	intergenic	NA	NA	NA	NA	2	218305706
2:218305706:A:C	NA	intergenic	NA	NA	NA	NA	2	218305706
2:218305715:C:T	NA	intergenic	NA	NA	NA	NA	2	218305715
2:218305715:C:T	NA	intergenic	NA	NA	NA	NA	2	218305715
2:218305901:A:C	NA	intergenic	NA	NA	NA	NA	2	218305901
2:218305901:A:C	NA	intergenic	NA	NA	NA	NA	2	218305901
2:218306089:C:T	NA	intergenic	NA	NA	NA	NA	2	218306089
2:218306089:C:T	NA	intergenic	NA	NA	NA	NA	2	218306089
2:218306194:A:G	NA	intergenic	NA	NA	NA	NA	2	218306194
2:218306194:A:G	NA	intergenic	NA	NA	NA	NA	2	218306194
2:218306700:T:TTTCTC	NA	intergenic	NA	NA	NA	NA	2	218306700
2:218306700:T:TTTCTC	NA	intergenic	NA	NA	NA	NA	2	218306700
2:218306736:C:T	NA	intergenic	NA	NA	NA	NA	2	218306736
2:218306736:C:T	NA	intergenic	NA	NA	NA	NA	2	218306736
2:218306947:T:TC	NA	intergenic	NA	NA	NA	NA	2	218306947
2:218306947:T:TC	NA	intergenic	NA	NA	NA	NA	2	218306947
2:218307223:C:T	NA	intergenic	NA	NA	NA	NA	2	218307223
2:218307223:C:T	NA	intergenic	NA	NA	NA	NA	2	218307223
2:218307456:A:T	NA	intergenic	NA	NA	NA	NA	2	218307456
2:218307456:A:T	NA	intergenic	NA	NA	NA	NA	2	218307456
2:218307695:C:T	NA	intergenic	NA	NA	NA	NA	2	218307695
2:218307695:C:T	NA	intergenic	NA	NA	NA	NA	2	218307695
2:218307754:T:TTGAG	NA	intergenic	NA	NA	NA	NA	2	218307754
2:218307754:T:TTGAG	NA	intergenic	NA	NA	NA	NA	2	218307754
2:218307910:C:T	NA	intergenic	NA	NA	NA	NA	2	218307910
2:218307910:C:T	NA	intergenic	NA	NA	NA	NA	2	218307910
2:218308038:C:G	NA	intergenic	NA	NA	NA	NA	2	218308038
2:218308038:C:G	NA	intergenic	NA	NA	NA	NA	2	218308038
2:218308501:A:G	NA	intergenic	NA	NA	NA	NA	2	218308501
2:218308501:A:G	NA	intergenic	NA	NA	NA	NA	2	218308501
2:218309020:A:G	NA	intergenic	NA	NA	NA	NA	2	218309020
2:218309020:A:G	NA	intergenic	NA	NA	NA	NA	2	218309020
2:218309221:C:G	NA	intergenic	NA	NA	NA	NA	2	218309221
2:218309221:C:G	NA	intergenic	NA	NA	NA	NA	2	218309221
2:218309228:A:C	NA	intergenic	NA	NA	NA	NA	2	218309228
2:218309228:A:C	NA	intergenic	NA	NA	NA	NA	2	218309228
2:218309258:C:T	NA	intergenic	NA	NA	NA	NA	2	218309258
2:218309258:C:T	NA	intergenic	NA	NA	NA	NA	2	218309258
2:218309267:A:T	NA	intergenic	NA	NA	NA	NA	2	218309267
2:218309267:A:T	NA	intergenic	NA	NA	NA	NA	2	218309267
2:218309516:C:CTT	NA	intergenic	NA	NA	NA	NA	2	218309516
2:218309516:C:CTT	NA	intergenic	NA	NA	NA	NA	2	218309516
2:218309740:G:T	NA	intergenic	NA	NA	NA	NA	2	218309740
2:218309740:G:T	NA	intergenic	NA	NA	NA	NA	2	218309740
2:218309899:G:T	NA	intergenic	NA	NA	NA	NA	2	218309899
2:218309899:G:T	NA	intergenic	NA	NA	NA	NA	2	218309899
2:218309936:C:G	NA	intergenic	NA	NA	NA	NA	2	218309936
2:218309936:C:G	NA	intergenic	NA	NA	NA	NA	2	218309936
2:218310686:A:C	NA	intergenic	NA	NA	NA	NA	2	218310686
2:218310686:A:C	NA	intergenic	NA	NA	NA	NA	2	218310686
2:218311446:A:G	NA	intergenic	NA	NA	NA	NA	2	218311446
2:218311446:A:G	NA	intergenic	NA	NA	NA	NA	2	218311446
2:218314029:A:G	NA	intergenic	NA	NA	NA	NA	2	218314029
2:218314029:A:G	NA	intergenic	NA	NA	NA	NA	2	218314029
3:548201:A:G	ENSG00000134121	intergenic	97111	NA	NA	CHL1	3	548201
3:548201:A:G	ENSG00000224957	intergenic	29713	NA	NA	AC090044.1	3	548201
3:2079140:A:G	ENSG00000225044	intergenic	49986	NA	NA	RP11-204C23.1	3	2079140
3:2079140:A:G	ENSG00000223040	intergenic	51477	NA	NA	RN7SKP144	3	2079140
3:2079342:G:T	ENSG00000225044	intergenic	50188	NA	NA	RP11-204C23.1	3	2079342
3:2079342:G:T	ENSG00000223040	intergenic	51275	NA	NA	RN7SKP144	3	2079342
3:2079616:G:T	ENSG00000225044	intergenic	50462	NA	NA	RP11-204C23.1	3	2079616
3:2079616:G:T	ENSG00000223040	intergenic	51001	NA	NA	RN7SKP144	3	2079616
3:2079924:G:T	ENSG00000225044	intergenic	50770	NA	NA	RP11-204C23.1	3	2079924
3:2079924:G:T	ENSG00000223040	intergenic	50693	NA	NA	RN7SKP144	3	2079924
3:2080379:A:C	ENSG00000225044	intergenic	51225	NA	NA	RP11-204C23.1	3	2080379
3:2080379:A:C	ENSG00000223040	intergenic	50238	NA	NA	RN7SKP144	3	2080379
3:2081544:A:AT	ENSG00000225044	intergenic	52390	NA	NA	RP11-204C23.1	3	2081544
3:2081544:A:AT	ENSG00000223040	intergenic	49073	NA	NA	RN7SKP144	3	2081544
3:2085041:C:T	ENSG00000225044	intergenic	55887	NA	NA	RP11-204C23.1	3	2085041
3:2085041:C:T	ENSG00000223040	intergenic	45576	NA	NA	RN7SKP144	3	2085041
3:2089194:C:T	ENSG00000225044	intergenic	60040	NA	NA	RP11-204C23.1	3	2089194
3:2089194:C:T	ENSG00000223040	intergenic	41423	NA	NA	RN7SKP144	3	2089194
3:2090414:A:G	ENSG00000225044	intergenic	61260	NA	NA	RP11-204C23.1	3	2090414
3:2090414:A:G	ENSG00000223040	intergenic	40203	NA	NA	RN7SKP144	3	2090414
3:2090880:A:C	ENSG00000225044	intergenic	61726	NA	NA	RP11-204C23.1	3	2090880
3:2090880:A:C	ENSG00000223040	intergenic	39737	NA	NA	RN7SKP144	3	2090880
3:2091746:C:G	ENSG00000225044	intergenic	62592	NA	NA	RP11-204C23.1	3	2091746
3:2091746:C:G	ENSG00000223040	intergenic	38871	NA	NA	RN7SKP144	3	2091746
3:2092106:A:G	ENSG00000225044	intergenic	62952	NA	NA	RP11-204C23.1	3	2092106
3:2092106:A:G	ENSG00000223040	intergenic	38511	NA	NA	RN7SKP144	3	2092106
3:2098975:G:T	ENSG00000225044	intergenic	69821	NA	NA	RP11-204C23.1	3	2098975
3:2098975:G:T	ENSG00000223040	intergenic	31642	NA	NA	RN7SKP144	3	2098975
3:2101427:A:G	ENSG00000225044	intergenic	72273	NA	NA	RP11-204C23.1	3	2101427
3:2101427:A:G	ENSG00000223040	intergenic	29190	NA	NA	RN7SKP144	3	2101427
3:2102618:C:T	ENSG00000225044	intergenic	73464	NA	NA	RP11-204C23.1	3	2102618
3:2102618:C:T	ENSG00000223040	intergenic	27999	NA	NA	RN7SKP144	3	2102618
3:2103291:A:G	ENSG00000225044	intergenic	74137	NA	NA	RP11-204C23.1	3	2103291
3:2103291:A:G	ENSG00000223040	intergenic	27326	NA	NA	RN7SKP144	3	2103291
3:2104048:A:G	ENSG00000225044	intergenic	74894	NA	NA	RP11-204C23.1	3	2104048
3:2104048:A:G	ENSG00000223040	intergenic	26569	NA	NA	RN7SKP144	3	2104048
3:2104891:C:T	ENSG00000225044	intergenic	75737	NA	NA	RP11-204C23.1	3	2104891
3:2104891:C:T	ENSG00000223040	intergenic	25726	NA	NA	RN7SKP144	3	2104891
3:2105068:A:G	ENSG00000225044	intergenic	75914	NA	NA	RP11-204C23.1	3	2105068
3:2105068:A:G	ENSG00000223040	intergenic	25549	NA	NA	RN7SKP144	3	2105068
3:2105114:A:T	ENSG00000225044	intergenic	75960	NA	NA	RP11-204C23.1	3	2105114
3:2105114:A:T	ENSG00000223040	intergenic	25503	NA	NA	RN7SKP144	3	2105114
3:2106531:A:AGAG	ENSG00000225044	intergenic	77377	NA	NA	RP11-204C23.1	3	2106531
3:2106531:A:AGAG	ENSG00000223040	intergenic	24086	NA	NA	RN7SKP144	3	2106531
3:2106547:C:T	ENSG00000225044	intergenic	77393	NA	NA	RP11-204C23.1	3	2106547
3:2106547:C:T	ENSG00000223040	intergenic	24070	NA	NA	RN7SKP144	3	2106547
3:2106820:A:G	ENSG00000225044	intergenic	77666	NA	NA	RP11-204C23.1	3	2106820
3:2106820:A:G	ENSG00000223040	intergenic	23797	NA	NA	RN7SKP144	3	2106820
3:2107150:A:G	ENSG00000225044	intergenic	77996	NA	NA	RP11-204C23.1	3	2107150
3:2107150:A:G	ENSG00000223040	intergenic	23467	NA	NA	RN7SKP144	3	2107150
3:2107214:T:TTTTG	ENSG00000225044	intergenic	78060	NA	NA	RP11-204C23.1	3	2107214
3:2107214:T:TTTTG	ENSG00000223040	intergenic	23403	NA	NA	RN7SKP144	3	2107214
3:2107338:C:T	ENSG00000225044	intergenic	78184	NA	NA	RP11-204C23.1	3	2107338
3:2107338:C:T	ENSG00000223040	intergenic	23279	NA	NA	RN7SKP144	3	2107338
3:2107448:A:C	ENSG00000225044	intergenic	78294	NA	NA	RP11-204C23.1	3	2107448
3:2107448:A:C	ENSG00000223040	intergenic	23169	NA	NA	RN7SKP144	3	2107448
3:2107934:G:T	ENSG00000225044	intergenic	78780	NA	NA	RP11-204C23.1	3	2107934
3:2107934:G:T	ENSG00000223040	intergenic	22683	NA	NA	RN7SKP144	3	2107934
3:2108073:A:G	ENSG00000225044	intergenic	78919	NA	NA	RP11-204C23.1	3	2108073
3:2108073:A:G	ENSG00000223040	intergenic	22544	NA	NA	RN7SKP144	3	2108073
3:2108380:C:T	ENSG00000225044	intergenic	79226	NA	NA	RP11-204C23.1	3	2108380
3:2108380:C:T	ENSG00000223040	intergenic	22237	NA	NA	RN7SKP144	3	2108380
3:2108822:A:G	ENSG00000225044	intergenic	79668	NA	NA	RP11-204C23.1	3	2108822
3:2108822:A:G	ENSG00000223040	intergenic	21795	NA	NA	RN7SKP144	3	2108822
3:2108833:C:T	ENSG00000225044	intergenic	79679	NA	NA	RP11-204C23.1	3	2108833
3:2108833:C:T	ENSG00000223040	intergenic	21784	NA	NA	RN7SKP144	3	2108833
3:2109816:C:CA	ENSG00000225044	intergenic	80662	NA	NA	RP11-204C23.1	3	2109816
3:2109816:C:CA	ENSG00000223040	intergenic	20801	NA	NA	RN7SKP144	3	2109816
3:2110349:A:C	ENSG00000225044	intergenic	81195	NA	NA	RP11-204C23.1	3	2110349
3:2110349:A:C	ENSG00000223040	intergenic	20268	NA	NA	RN7SKP144	3	2110349
3:2111034:A:G	ENSG00000225044	intergenic	81880	NA	NA	RP11-204C23.1	3	2111034
3:2111034:A:G	ENSG00000223040	intergenic	19583	NA	NA	RN7SKP144	3	2111034
3:2111940:C:T	ENSG00000225044	intergenic	82786	NA	NA	RP11-204C23.1	3	2111940
3:2111940:C:T	ENSG00000223040	intergenic	18677	NA	NA	RN7SKP144	3	2111940
3:2112692:A:G	ENSG00000225044	intergenic	83538	NA	NA	RP11-204C23.1	3	2112692
3:2112692:A:G	ENSG00000223040	intergenic	17925	NA	NA	RN7SKP144	3	2112692
3:2113275:C:T	ENSG00000225044	intergenic	84121	NA	NA	RP11-204C23.1	3	2113275
3:2113275:C:T	ENSG00000223040	intergenic	17342	NA	NA	RN7SKP144	3	2113275
3:2113643:A:G	ENSG00000225044	intergenic	84489	NA	NA	RP11-204C23.1	3	2113643
3:2113643:A:G	ENSG00000223040	intergenic	16974	NA	NA	RN7SKP144	3	2113643
3:2114269:T:TA	ENSG00000225044	intergenic	85115	NA	NA	RP11-204C23.1	3	2114269
3:2114269:T:TA	ENSG00000223040	intergenic	16348	NA	NA	RN7SKP144	3	2114269
3:2115102:C:T	ENSG00000225044	intergenic	85948	NA	NA	RP11-204C23.1	3	2115102
3:2115102:C:T	ENSG00000223040	intergenic	15515	NA	NA	RN7SKP144	3	2115102
3:2115741:A:G	ENSG00000225044	intergenic	86587	NA	NA	RP11-204C23.1	3	2115741
3:2115741:A:G	ENSG00000223040	intergenic	14876	NA	NA	RN7SKP144	3	2115741
3:2116379:C:T	ENSG00000225044	intergenic	87225	NA	NA	RP11-204C23.1	3	2116379
3:2116379:C:T	ENSG00000223040	intergenic	14238	NA	NA	RN7SKP144	3	2116379
3:2117072:C:T	ENSG00000225044	intergenic	87918	NA	NA	RP11-204C23.1	3	2117072
3:2117072:C:T	ENSG00000223040	intergenic	13545	NA	NA	RN7SKP144	3	2117072
3:2117470:G:T	ENSG00000225044	intergenic	88316	NA	NA	RP11-204C23.1	3	2117470
3:2117470:G:T	ENSG00000223040	intergenic	13147	NA	NA	RN7SKP144	3	2117470
3:2117658:C:T	ENSG00000225044	intergenic	88504	NA	NA	RP11-204C23.1	3	2117658
3:2117658:C:T	ENSG00000223040	intergenic	12959	NA	NA	RN7SKP144	3	2117658
3:2117747:G:T	ENSG00000225044	intergenic	88593	NA	NA	RP11-204C23.1	3	2117747
3:2117747:G:T	ENSG00000223040	intergenic	12870	NA	NA	RN7SKP144	3	2117747
3:2118533:C:T	ENSG00000225044	intergenic	89379	NA	NA	RP11-204C23.1	3	2118533
3:2118533:C:T	ENSG00000223040	intergenic	12084	NA	NA	RN7SKP144	3	2118533
3:2120215:A:T	ENSG00000225044	intergenic	91061	NA	NA	RP11-204C23.1	3	2120215
3:2120215:A:T	ENSG00000223040	intergenic	10402	NA	NA	RN7SKP144	3	2120215
3:2121071:G:T	ENSG00000225044	intergenic	91917	NA	NA	RP11-204C23.1	3	2121071
3:2121071:G:T	ENSG00000223040	intergenic	9546	NA	NA	RN7SKP144	3	2121071
3:2121256:A:G	ENSG00000225044	intergenic	92102	NA	NA	RP11-204C23.1	3	2121256
3:2121256:A:G	ENSG00000223040	intergenic	9361	NA	NA	RN7SKP144	3	2121256
3:4917567:A:G	ENSG00000235978	intronic	0	NA	NA	AC018816.3	3	4917567
3:4917744:C:T	ENSG00000235978	intronic	0	NA	NA	AC018816.3	3	4917744
3:4919985:TA:TAA	ENSG00000235978	intronic	0	NA	NA	AC018816.3	3	4919985
3:4919985:T:TA	ENSG00000235978	intronic	0	NA	NA	AC018816.3	3	4919985
3:4920353:A:AC	ENSG00000239126	ncRNA_exonic	0	NA	NA	snoU13	3	4920353
3:4922048:A:T	ENSG00000235978	intronic	0	NA	NA	AC018816.3	3	4922048
3:4922728:C:T	ENSG00000235978	intronic	0	NA	NA	AC018816.3	3	4922728
3:4923862:C:T	ENSG00000235978	intronic	0	NA	NA	AC018816.3	3	4923862
3:22573388:G:GA	ENSG00000132967	intergenic	148968	NA	NA	HMGB1P5	3	22573388
3:22573388:G:GA	ENSG00000234723	intergenic	138303	NA	NA	AC092421.1	3	22573388
3:22586798:A:G	ENSG00000132967	intergenic	162378	NA	NA	HMGB1P5	3	22586798
3:22586798:A:G	ENSG00000234723	intergenic	124894	NA	NA	AC092421.1	3	22586798
3:22587040:C:T	ENSG00000132967	intergenic	162620	NA	NA	HMGB1P5	3	22587040
3:22587040:C:T	ENSG00000234723	intergenic	124652	NA	NA	AC092421.1	3	22587040
3:22587129:A:G	ENSG00000132967	intergenic	162709	NA	NA	HMGB1P5	3	22587129
3:22587129:A:G	ENSG00000234723	intergenic	124563	NA	NA	AC092421.1	3	22587129
3:22588407:A:G	ENSG00000132967	intergenic	163987	NA	NA	HMGB1P5	3	22588407
3:22588407:A:G	ENSG00000234723	intergenic	123285	NA	NA	AC092421.1	3	22588407
3:22588509:G:T	ENSG00000132967	intergenic	164089	NA	NA	HMGB1P5	3	22588509
3:22588509:G:T	ENSG00000234723	intergenic	123183	NA	NA	AC092421.1	3	22588509
3:22589356:G:T	ENSG00000132967	intergenic	164936	NA	NA	HMGB1P5	3	22589356
3:22589356:G:T	ENSG00000234723	intergenic	122336	NA	NA	AC092421.1	3	22589356
3:22589433:A:G	ENSG00000132967	intergenic	165013	NA	NA	HMGB1P5	3	22589433
3:22589433:A:G	ENSG00000234723	intergenic	122259	NA	NA	AC092421.1	3	22589433
3:22589443:G:T	ENSG00000132967	intergenic	165023	NA	NA	HMGB1P5	3	22589443
3:22589443:G:T	ENSG00000234723	intergenic	122249	NA	NA	AC092421.1	3	22589443
3:22589594:A:C	ENSG00000132967	intergenic	165174	NA	NA	HMGB1P5	3	22589594
3:22589594:A:C	ENSG00000234723	intergenic	122098	NA	NA	AC092421.1	3	22589594
3:22589696:A:G	ENSG00000132967	intergenic	165276	NA	NA	HMGB1P5	3	22589696
3:22589696:A:G	ENSG00000234723	intergenic	121996	NA	NA	AC092421.1	3	22589696
3:22589730:A:G	ENSG00000132967	intergenic	165310	NA	NA	HMGB1P5	3	22589730
3:22589730:A:G	ENSG00000234723	intergenic	121962	NA	NA	AC092421.1	3	22589730
3:22590292:C:G	ENSG00000132967	intergenic	165872	NA	NA	HMGB1P5	3	22590292
3:22590292:C:G	ENSG00000234723	intergenic	121400	NA	NA	AC092421.1	3	22590292
3:22591445:A:G	ENSG00000132967	intergenic	167025	NA	NA	HMGB1P5	3	22591445
3:22591445:A:G	ENSG00000234723	intergenic	120247	NA	NA	AC092421.1	3	22591445
3:22591890:C:T	ENSG00000132967	intergenic	167470	NA	NA	HMGB1P5	3	22591890
3:22591890:C:T	ENSG00000234723	intergenic	119802	NA	NA	AC092421.1	3	22591890
3:22592502:A:G	ENSG00000132967	intergenic	168082	NA	NA	HMGB1P5	3	22592502
3:22592502:A:G	ENSG00000234723	intergenic	119190	NA	NA	AC092421.1	3	22592502
3:22593183:A:T	ENSG00000132967	intergenic	168763	NA	NA	HMGB1P5	3	22593183
3:22593183:A:T	ENSG00000234723	intergenic	118509	NA	NA	AC092421.1	3	22593183
3:22593184:A:C	ENSG00000132967	intergenic	168764	NA	NA	HMGB1P5	3	22593184
3:22593184:A:C	ENSG00000234723	intergenic	118508	NA	NA	AC092421.1	3	22593184
3:22593653:C:T	ENSG00000132967	intergenic	169233	NA	NA	HMGB1P5	3	22593653
3:22593653:C:T	ENSG00000234723	intergenic	118039	NA	NA	AC092421.1	3	22593653
3:22594405:A:G	ENSG00000132967	intergenic	169985	NA	NA	HMGB1P5	3	22594405
3:22594405:A:G	ENSG00000234723	intergenic	117287	NA	NA	AC092421.1	3	22594405
3:22594635:C:G	ENSG00000132967	intergenic	170215	NA	NA	HMGB1P5	3	22594635
3:22594635:C:G	ENSG00000234723	intergenic	117057	NA	NA	AC092421.1	3	22594635
3:22595426:A:AACAC	ENSG00000132967	intergenic	171006	NA	NA	HMGB1P5	3	22595426
3:22595426:A:AACAC	ENSG00000234723	intergenic	116266	NA	NA	AC092421.1	3	22595426
3:22595838:C:T	ENSG00000132967	intergenic	171418	NA	NA	HMGB1P5	3	22595838
3:22595838:C:T	ENSG00000234723	intergenic	115854	NA	NA	AC092421.1	3	22595838
3:22595961:A:C	ENSG00000132967	intergenic	171541	NA	NA	HMGB1P5	3	22595961
3:22595961:A:C	ENSG00000234723	intergenic	115731	NA	NA	AC092421.1	3	22595961
3:22596839:C:CA	ENSG00000132967	intergenic	172419	NA	NA	HMGB1P5	3	22596839
3:22596839:C:CA	ENSG00000234723	intergenic	114853	NA	NA	AC092421.1	3	22596839
3:22597602:A:G	ENSG00000132967	intergenic	173182	NA	NA	HMGB1P5	3	22597602
3:22597602:A:G	ENSG00000234723	intergenic	114090	NA	NA	AC092421.1	3	22597602
3:22597838:A:C	ENSG00000132967	intergenic	173418	NA	NA	HMGB1P5	3	22597838
3:22597838:A:C	ENSG00000234723	intergenic	113854	NA	NA	AC092421.1	3	22597838
3:22606342:A:T	ENSG00000132967	intergenic	181922	NA	NA	HMGB1P5	3	22606342
3:22606342:A:T	ENSG00000234723	intergenic	105350	NA	NA	AC092421.1	3	22606342
3:22613458:C:T	ENSG00000132967	intergenic	189038	NA	NA	HMGB1P5	3	22613458
3:22613458:C:T	ENSG00000234723	intergenic	98234	NA	NA	AC092421.1	3	22613458
3:22614090:C:T	ENSG00000132967	intergenic	189670	NA	NA	HMGB1P5	3	22614090
3:22614090:C:T	ENSG00000234723	intergenic	97602	NA	NA	AC092421.1	3	22614090
3:22616861:C:T	ENSG00000132967	intergenic	192441	NA	NA	HMGB1P5	3	22616861
3:22616861:C:T	ENSG00000234723	intergenic	94831	NA	NA	AC092421.1	3	22616861
3:22617171:C:G	ENSG00000132967	intergenic	192751	NA	NA	HMGB1P5	3	22617171
3:22617171:C:G	ENSG00000234723	intergenic	94521	NA	NA	AC092421.1	3	22617171
3:22617301:A:G	ENSG00000132967	intergenic	192881	NA	NA	HMGB1P5	3	22617301
3:22617301:A:G	ENSG00000234723	intergenic	94391	NA	NA	AC092421.1	3	22617301
3:22618055:C:T	ENSG00000132967	intergenic	193635	NA	NA	HMGB1P5	3	22618055
3:22618055:C:T	ENSG00000234723	intergenic	93637	NA	NA	AC092421.1	3	22618055
3:22618741:A:G	ENSG00000132967	intergenic	194321	NA	NA	HMGB1P5	3	22618741
3:22618741:A:G	ENSG00000234723	intergenic	92951	NA	NA	AC092421.1	3	22618741
3:22624358:A:C	ENSG00000132967	intergenic	199938	NA	NA	HMGB1P5	3	22624358
3:22624358:A:C	ENSG00000234723	intergenic	87334	NA	NA	AC092421.1	3	22624358
3:22627406:C:T	ENSG00000132967	intergenic	202986	NA	NA	HMGB1P5	3	22627406
3:22627406:C:T	ENSG00000234723	intergenic	84286	NA	NA	AC092421.1	3	22627406
3:22627488:TA:TAA	ENSG00000132967	intergenic	203068	NA	NA	HMGB1P5	3	22627488
3:22627488:TA:TAA	ENSG00000234723	intergenic	84203	NA	NA	AC092421.1	3	22627488
3:22631465:A:C	ENSG00000132967	intergenic	207045	NA	NA	HMGB1P5	3	22631465
3:22631465:A:C	ENSG00000234723	intergenic	80227	NA	NA	AC092421.1	3	22631465
3:22633181:G:T	ENSG00000132967	intergenic	208761	NA	NA	HMGB1P5	3	22633181
3:22633181:G:T	ENSG00000234723	intergenic	78511	NA	NA	AC092421.1	3	22633181
3:22633183:C:CCTCT	ENSG00000132967	intergenic	208763	NA	NA	HMGB1P5	3	22633183
3:22633183:C:CCTCT	ENSG00000234723	intergenic	78509	NA	NA	AC092421.1	3	22633183
3:22633184:A:T	ENSG00000132967	intergenic	208764	NA	NA	HMGB1P5	3	22633184
3:22633184:A:T	ENSG00000234723	intergenic	78508	NA	NA	AC092421.1	3	22633184
3:22633185:G:GA	ENSG00000132967	intergenic	208765	NA	NA	HMGB1P5	3	22633185
3:22633185:G:GA	ENSG00000234723	intergenic	78507	NA	NA	AC092421.1	3	22633185
3:22633686:A:G	ENSG00000132967	intergenic	209266	NA	NA	HMGB1P5	3	22633686
3:22633686:A:G	ENSG00000234723	intergenic	78006	NA	NA	AC092421.1	3	22633686
3:22636374:A:G	ENSG00000132967	intergenic	211954	NA	NA	HMGB1P5	3	22636374
3:22636374:A:G	ENSG00000234723	intergenic	75318	NA	NA	AC092421.1	3	22636374
3:22636557:C:T	ENSG00000132967	intergenic	212137	NA	NA	HMGB1P5	3	22636557
3:22636557:C:T	ENSG00000234723	intergenic	75135	NA	NA	AC092421.1	3	22636557
3:22642161:G:GA	ENSG00000132967	intergenic	217741	NA	NA	HMGB1P5	3	22642161
3:22642161:G:GA	ENSG00000234723	intergenic	69531	NA	NA	AC092421.1	3	22642161
3:22711730:C:T	ENSG00000234723	ncRNA_exonic	0	NA	NA	AC092421.1	3	22711730
3:22726496:C:T	ENSG00000234723	intergenic	14294	NA	NA	AC092421.1	3	22726496
3:22726496:C:T	ENSG00000271235	intergenic	126385	NA	NA	RP11-1037D22.1	3	22726496
3:22735939:C:T	ENSG00000234723	intergenic	23737	NA	NA	AC092421.1	3	22735939
3:22735939:C:T	ENSG00000271235	intergenic	116942	NA	NA	RP11-1037D22.1	3	22735939
3:22768235:A:T	ENSG00000234723	intergenic	56033	NA	NA	AC092421.1	3	22768235
3:22768235:A:T	ENSG00000271235	intergenic	84646	NA	NA	RP11-1037D22.1	3	22768235
3:22781236:A:G	ENSG00000234723	intergenic	69034	NA	NA	AC092421.1	3	22781236
3:22781236:A:G	ENSG00000271235	intergenic	71645	NA	NA	RP11-1037D22.1	3	22781236
3:22825116:A:G	ENSG00000234723	intergenic	112914	NA	NA	AC092421.1	3	22825116
3:22825116:A:G	ENSG00000271235	intergenic	27765	NA	NA	RP11-1037D22.1	3	22825116
3:22829190:C:T	ENSG00000234723	intergenic	116988	NA	NA	AC092421.1	3	22829190
3:22829190:C:T	ENSG00000271235	intergenic	23691	NA	NA	RP11-1037D22.1	3	22829190
3:22873665:C:T	ENSG00000271235	intergenic	20127	NA	NA	RP11-1037D22.1	3	22873665
3:22873665:C:T	ENSG00000226183	intergenic	71961	NA	NA	RANP7	3	22873665
3:25730461:A:G	ENSG00000238225	intergenic	1847	NA	NA	CRIP1P2	3	25730461
3:25730461:A:G	ENSG00000151092	intergenic	29975	NA	NA	NGLY1	3	25730461
3:25730700:C:T	ENSG00000238225	intergenic	2086	NA	NA	CRIP1P2	3	25730700
3:25730700:C:T	ENSG00000151092	intergenic	29736	NA	NA	NGLY1	3	25730700
3:25731038:C:G	ENSG00000238225	intergenic	2424	NA	NA	CRIP1P2	3	25731038
3:25731038:C:G	ENSG00000151092	intergenic	29398	NA	NA	NGLY1	3	25731038
3:25731327:G:T	ENSG00000238225	intergenic	2713	NA	NA	CRIP1P2	3	25731327
3:25731327:G:T	ENSG00000151092	intergenic	29109	NA	NA	NGLY1	3	25731327
3:25732314:G:T	ENSG00000238225	intergenic	3700	NA	NA	CRIP1P2	3	25732314
3:25732314:G:T	ENSG00000151092	intergenic	28122	NA	NA	NGLY1	3	25732314
3:25734741:A:C	ENSG00000238225	intergenic	6127	NA	NA	CRIP1P2	3	25734741
3:25734741:A:C	ENSG00000151092	intergenic	25695	NA	NA	NGLY1	3	25734741
3:25734787:A:G	ENSG00000238225	intergenic	6173	NA	NA	CRIP1P2	3	25734787
3:25734787:A:G	ENSG00000151092	intergenic	25649	NA	NA	NGLY1	3	25734787
3:25734841:C:T	ENSG00000238225	intergenic	6227	NA	NA	CRIP1P2	3	25734841
3:25734841:C:T	ENSG00000151092	intergenic	25595	NA	NA	NGLY1	3	25734841
3:25735902:C:T	ENSG00000238225	intergenic	7288	NA	NA	CRIP1P2	3	25735902
3:25735902:C:T	ENSG00000151092	intergenic	24534	NA	NA	NGLY1	3	25735902
3:25736388:A:G	ENSG00000238225	intergenic	7774	NA	NA	CRIP1P2	3	25736388
3:25736388:A:G	ENSG00000151092	intergenic	24048	NA	NA	NGLY1	3	25736388
3:25739241:C:T	ENSG00000238225	intergenic	10627	NA	NA	CRIP1P2	3	25739241
3:25739241:C:T	ENSG00000151092	intergenic	21195	NA	NA	NGLY1	3	25739241
3:25739993:C:T	ENSG00000238225	intergenic	11379	NA	NA	CRIP1P2	3	25739993
3:25739993:C:T	ENSG00000151092	intergenic	20443	NA	NA	NGLY1	3	25739993
3:25740249:A:G	ENSG00000238225	intergenic	11635	NA	NA	CRIP1P2	3	25740249
3:25740249:A:G	ENSG00000151092	intergenic	20187	NA	NA	NGLY1	3	25740249
3:25741204:C:T	ENSG00000238225	intergenic	12590	NA	NA	CRIP1P2	3	25741204
3:25741204:C:T	ENSG00000151092	intergenic	19232	NA	NA	NGLY1	3	25741204
3:25742038:G:GA	ENSG00000238225	intergenic	13424	NA	NA	CRIP1P2	3	25742038
3:25742038:G:GA	ENSG00000151092	intergenic	18397	NA	NA	NGLY1	3	25742038
3:25742228:G:T	ENSG00000238225	intergenic	13614	NA	NA	CRIP1P2	3	25742228
3:25742228:G:T	ENSG00000151092	intergenic	18208	NA	NA	NGLY1	3	25742228
3:25743433:A:G	ENSG00000238225	intergenic	14819	NA	NA	CRIP1P2	3	25743433
3:25743433:A:G	ENSG00000151092	intergenic	17003	NA	NA	NGLY1	3	25743433
3:25743539:A:G	ENSG00000238225	intergenic	14925	NA	NA	CRIP1P2	3	25743539
3:25743539:A:G	ENSG00000151092	intergenic	16897	NA	NA	NGLY1	3	25743539
3:25743698:A:T	ENSG00000238225	intergenic	15084	NA	NA	CRIP1P2	3	25743698
3:25743698:A:T	ENSG00000151092	intergenic	16738	NA	NA	NGLY1	3	25743698
3:25743849:A:T	ENSG00000238225	intergenic	15235	NA	NA	CRIP1P2	3	25743849
3:25743849:A:T	ENSG00000151092	intergenic	16587	NA	NA	NGLY1	3	25743849
3:25744483:A:G	ENSG00000238225	intergenic	15869	NA	NA	CRIP1P2	3	25744483
3:25744483:A:G	ENSG00000151092	intergenic	15953	NA	NA	NGLY1	3	25744483
3:25744635:C:G	ENSG00000238225	intergenic	16021	NA	NA	CRIP1P2	3	25744635
3:25744635:C:G	ENSG00000151092	intergenic	15801	NA	NA	NGLY1	3	25744635
3:25745080:G:GC	ENSG00000238225	intergenic	16466	NA	NA	CRIP1P2	3	25745080
3:25745080:G:GC	ENSG00000151092	intergenic	15356	NA	NA	NGLY1	3	25745080
3:25745742:AAAACAAAC:AAAACAAACAAAC	ENSG00000238225	intergenic	17128	NA	NA	CRIP1P2	3	25745742
3:25745742:AAAACAAAC:AAAACAAACAAAC	ENSG00000151092	intergenic	14682	NA	NA	NGLY1	3	25745742
3:25745742:A:AAAACAAAC	ENSG00000238225	intergenic	17128	NA	NA	CRIP1P2	3	25745742
3:25745742:A:AAAACAAAC	ENSG00000151092	intergenic	14686	NA	NA	NGLY1	3	25745742
3:25745742:AAAACAAAC:AAAACAAACAAACAAAC	ENSG00000238225	intergenic	17128	NA	NA	CRIP1P2	3	25745742
3:25745742:AAAACAAAC:AAAACAAACAAACAAAC	ENSG00000151092	intergenic	14686	NA	NA	NGLY1	3	25745742
3:25746025:C:T	ENSG00000238225	intergenic	17411	NA	NA	CRIP1P2	3	25746025
3:25746025:C:T	ENSG00000151092	intergenic	14411	NA	NA	NGLY1	3	25746025
3:25746519:C:T	ENSG00000238225	intergenic	17905	NA	NA	CRIP1P2	3	25746519
3:25746519:C:T	ENSG00000151092	intergenic	13917	NA	NA	NGLY1	3	25746519
3:25747185:C:T	ENSG00000238225	intergenic	18571	NA	NA	CRIP1P2	3	25747185
3:25747185:C:T	ENSG00000151092	intergenic	13251	NA	NA	NGLY1	3	25747185
3:25748048:C:T	ENSG00000238225	intergenic	19434	NA	NA	CRIP1P2	3	25748048
3:25748048:C:T	ENSG00000151092	intergenic	12388	NA	NA	NGLY1	3	25748048
3:25748324:C:T	ENSG00000238225	intergenic	19710	NA	NA	CRIP1P2	3	25748324
3:25748324:C:T	ENSG00000151092	intergenic	12112	NA	NA	NGLY1	3	25748324
3:25749059:C:T	ENSG00000238225	intergenic	20445	NA	NA	CRIP1P2	3	25749059
3:25749059:C:T	ENSG00000151092	intergenic	11377	NA	NA	NGLY1	3	25749059
3:25752152:C:T	ENSG00000238225	intergenic	23538	NA	NA	CRIP1P2	3	25752152
3:25752152:C:T	ENSG00000151092	intergenic	8284	NA	NA	NGLY1	3	25752152
3:25755427:C:G	ENSG00000238225	intergenic	26813	NA	NA	CRIP1P2	3	25755427
3:25755427:C:G	ENSG00000151092	intergenic	5009	NA	NA	NGLY1	3	25755427
3:25755713:C:T	ENSG00000238225	intergenic	27099	NA	NA	CRIP1P2	3	25755713
3:25755713:C:T	ENSG00000151092	intergenic	4723	NA	NA	NGLY1	3	25755713
3:25757375:A:G	ENSG00000238225	intergenic	28761	NA	NA	CRIP1P2	3	25757375
3:25757375:A:G	ENSG00000151092	intergenic	3061	NA	NA	NGLY1	3	25757375
3:25757466:A:AAAAC	ENSG00000238225	intergenic	28852	NA	NA	CRIP1P2	3	25757466
3:25757466:A:AAAAC	ENSG00000151092	intergenic	2966	NA	NA	NGLY1	3	25757466
3:25757839:A:G	ENSG00000238225	intergenic	29225	NA	NA	CRIP1P2	3	25757839
3:25757839:A:G	ENSG00000151092	intergenic	2597	NA	NA	NGLY1	3	25757839
3:25758159:C:T	ENSG00000238225	intergenic	29545	NA	NA	CRIP1P2	3	25758159
3:25758159:C:T	ENSG00000151092	intergenic	2277	NA	NA	NGLY1	3	25758159
3:25758758:G:T	ENSG00000238225	intergenic	30144	NA	NA	CRIP1P2	3	25758758
3:25758758:G:T	ENSG00000151092	intergenic	1678	NA	NA	NGLY1	3	25758758
3:25761959:A:T	ENSG00000151092	intronic	0	NA	NA	NGLY1	3	25761959
3:25762459:A:ATAAT	ENSG00000151092	intronic	0	NA	NA	NGLY1	3	25762459
3:25763043:A:G	ENSG00000151092	intronic	0	NA	NA	NGLY1	3	25763043
3:25763543:C:T	ENSG00000151092	intronic	0	NA	NA	NGLY1	3	25763543
3:25763765:C:T	ENSG00000151092	intronic	0	NA	NA	NGLY1	3	25763765
3:25765074:A:AT	ENSG00000151092	intronic	0	NA	NA	NGLY1	3	25765074
3:25765252:A:T	ENSG00000151092	intronic	0	NA	NA	NGLY1	3	25765252
3:25765743:G:T	ENSG00000151092	intronic	0	NA	NA	NGLY1	3	25765743
3:25765933:C:T	ENSG00000151092	intronic	0	NA	NA	NGLY1	3	25765933
3:25766394:C:T	ENSG00000151092	intronic	0	NA	NA	NGLY1	3	25766394
3:25767302:C:T	ENSG00000151092	intronic	0	NA	NA	NGLY1	3	25767302
3:25767688:C:T	ENSG00000151092	intronic	0	NA	NA	NGLY1	3	25767688
3:25771579:G:T	ENSG00000151092	intronic	0	NA	NA	NGLY1	3	25771579
3:25772383:A:T	ENSG00000151092	intronic	0	NA	NA	NGLY1	3	25772383
3:25773597:G:T	ENSG00000151092	intronic	0	NA	NA	NGLY1	3	25773597
3:25774670:C:T	ENSG00000151092	intronic	0	NA	NA	NGLY1	3	25774670
3:25775123:A:T	ENSG00000151092	intronic	0	NA	NA	NGLY1	3	25775123
3:25775253:C:T	ENSG00000151092	intronic	0	NA	NA	NGLY1	3	25775253
3:25775356:A:C	ENSG00000151092	intronic	0	NA	NA	NGLY1	3	25775356
3:25776281:A:G	ENSG00000151092	intronic	0	NA	NA	NGLY1	3	25776281
3:25779459:A:G	ENSG00000151092	intronic	0	NA	NA	NGLY1	3	25779459
3:25781658:A:T	ENSG00000151092	intronic	0	NA	NA	NGLY1	3	25781658
3:25782357:C:G	ENSG00000151092	intronic	0	NA	NA	NGLY1	3	25782357
3:25783423:C:T	ENSG00000151092	intronic	0	NA	NA	NGLY1	3	25783423
3:25785082:C:T	ENSG00000151092	intronic	0	NA	NA	NGLY1	3	25785082
3:25785333:C:T	ENSG00000151092	intronic	0	NA	NA	NGLY1	3	25785333
3:25786075:A:G	ENSG00000151092	intronic	0	NA	NA	NGLY1	3	25786075
3:25786616:C:T	ENSG00000151092	intronic	0	NA	NA	NGLY1	3	25786616
3:25786884:A:G	ENSG00000151092	intronic	0	NA	NA	NGLY1	3	25786884
3:25788435:C:T	ENSG00000151092	intronic	0	NA	NA	NGLY1	3	25788435
3:25789082:G:T	ENSG00000151092	intronic	0	NA	NA	NGLY1	3	25789082
3:25790163:C:T	ENSG00000151092	intronic	0	NA	NA	NGLY1	3	25790163
3:25790590:C:T	ENSG00000151092	intronic	0	NA	NA	NGLY1	3	25790590
3:25791435:C:CAA	ENSG00000151092	intronic	0	NA	NA	NGLY1	3	25791435
3:25792308:A:G	ENSG00000151092	intronic	0	NA	NA	NGLY1	3	25792308
3:25793913:A:C	ENSG00000151092	intronic	0	NA	NA	NGLY1	3	25793913
3:25794511:A:G	ENSG00000151092	intronic	0	NA	NA	NGLY1	3	25794511
3:25794772:A:G	ENSG00000151092	intronic	0	NA	NA	NGLY1	3	25794772
3:25794908:C:CA	ENSG00000151092	intronic	0	NA	NA	NGLY1	3	25794908
3:25795889:C:T	ENSG00000151092	intronic	0	NA	NA	NGLY1	3	25795889
3:25796155:G:GA	ENSG00000151092	intronic	0	NA	NA	NGLY1	3	25796155
3:25796275:C:CAT	ENSG00000151092	intronic	0	NA	NA	NGLY1	3	25796275
3:25801409:A:AC	ENSG00000151092	intronic	0	NA	NA	NGLY1	3	25801409
3:25801410:A:C	ENSG00000151092	intronic	0	NA	NA	NGLY1	3	25801410
3:25801411:A:AC	ENSG00000151092	intronic	0	NA	NA	NGLY1	3	25801411
3:25801412:A:C	ENSG00000151092	intronic	0	NA	NA	NGLY1	3	25801412
3:25802419:C:T	ENSG00000151092	intronic	0	NA	NA	NGLY1	3	25802419
3:25803334:C:T	ENSG00000151092	intronic	0	NA	NA	NGLY1	3	25803334
3:25804178:G:T	ENSG00000151092	intronic	0	NA	NA	NGLY1	3	25804178
3:25805030:A:T	ENSG00000151092	intronic	0	NA	NA	NGLY1	3	25805030
3:25805300:C:T	ENSG00000151092	intronic	0	NA	NA	NGLY1	3	25805300
3:25805879:C:T	ENSG00000151092	intronic	0	NA	NA	NGLY1	3	25805879
3:25806449:C:T	ENSG00000151092	intronic	0	NA	NA	NGLY1	3	25806449
3:25806489:A:G	ENSG00000151092	intronic	0	NA	NA	NGLY1	3	25806489
3:25808585:C:T	ENSG00000151092	intronic	0	NA	NA	NGLY1	3	25808585
3:25808715:A:G	ENSG00000151092	intronic	0	NA	NA	NGLY1	3	25808715
3:25809407:C:CCTG	ENSG00000151092	intronic	0	NA	NA	NGLY1	3	25809407
3:25809913:T:TA	ENSG00000151092	intronic	0	NA	NA	NGLY1	3	25809913
3:25810198:A:G	ENSG00000263385	ncRNA_exonic	0	NA	NA	AC092798.1	3	25810198
3:25811192:C:T	ENSG00000151092	intronic	0	NA	NA	NGLY1	3	25811192
3:25812454:C:T	ENSG00000151092	intronic	0	NA	NA	NGLY1	3	25812454
3:25813286:A:G	ENSG00000151092	intronic	0	NA	NA	NGLY1	3	25813286
3:25813467:A:G	ENSG00000151092	intronic	0	NA	NA	NGLY1	3	25813467
3:25813706:C:T	ENSG00000151092	intronic	0	NA	NA	NGLY1	3	25813706
3:25814184:G:GT	ENSG00000151092	intronic	0	NA	NA	NGLY1	3	25814184
3:25816321:A:G	ENSG00000151092	intronic	0	NA	NA	NGLY1	3	25816321
3:25817135:A:G	ENSG00000151092	intronic	0	NA	NA	NGLY1	3	25817135
3:25817612:A:G	ENSG00000151092	intronic	0	NA	NA	NGLY1	3	25817612
3:25818367:C:T	ENSG00000151092	intronic	0	NA	NA	NGLY1	3	25818367
3:25819628:A:G	ENSG00000151092	intronic	0	NA	NA	NGLY1	3	25819628
3:25820383:T:TG	ENSG00000151092	intronic	0	NA	NA	NGLY1	3	25820383
3:25820403:G:T	ENSG00000151092	intronic	0	NA	NA	NGLY1	3	25820403
3:25820416:C:CTTTTTTTTTTTTTTT	ENSG00000151092	intronic	0	NA	NA	NGLY1	3	25820416
3:25820656:A:G	ENSG00000151092	intronic	0	NA	NA	NGLY1	3	25820656
3:25821649:A:G	ENSG00000151092	intronic	0	NA	NA	NGLY1	3	25821649
3:25821753:C:T	ENSG00000151092	intronic	0	NA	NA	NGLY1	3	25821753
3:25821989:C:T	ENSG00000151092	intronic	0	NA	NA	NGLY1	3	25821989
3:25822597:C:T	ENSG00000151092	intronic	0	NA	NA	NGLY1	3	25822597
3:25823540:G:T	ENSG00000151092	intronic	0	NA	NA	NGLY1	3	25823540
3:25824017:A:G	ENSG00000151092	intronic	0	NA	NA	NGLY1	3	25824017
3:25827161:C:CA	ENSG00000151092	intronic	0	NA	NA	NGLY1	3	25827161
3:25827161:C:CA	ENSG00000151093	intronic	0	NA	NA	OXSM	3	25827161
3:25830120:A:T	ENSG00000151092	intronic	0	NA	NA	NGLY1	3	25830120
3:25830120:A:T	ENSG00000151093	intronic	0	NA	NA	OXSM	3	25830120
3:25834402:A:G	ENSG00000151093	intronic	0	NA	NA	OXSM	3	25834402
3:25834660:A:G	ENSG00000151093	intronic	0	NA	NA	OXSM	3	25834660
3:25836023:C:T	ENSG00000151093	UTR3	0	NA	NA	OXSM	3	25836023
3:25836088:A:C	ENSG00000151093	downstream	0	NA	NA	OXSM	3	25836088
3:25836182:C:T	ENSG00000151093	downstream	0	NA	NA	OXSM	3	25836182
3:25836263:G:T	ENSG00000151093	downstream	0	NA	NA	OXSM	3	25836263
3:25836486:T:TC	ENSG00000151093	downstream	0	NA	NA	OXSM	3	25836486
3:25836733:C:T	ENSG00000151093	downstream	0	NA	NA	OXSM	3	25836733
3:25836860:G:GGGATCT	ENSG00000151093	downstream	0	NA	NA	OXSM	3	25836860
3:25838831:A:G	ENSG00000151093	intergenic	2806	NA	NA	OXSM	3	25838831
3:25838831:A:G	ENSG00000230891	intergenic	61193	NA	NA	LINC00692	3	25838831
3:25838944:C:CT	ENSG00000151093	intergenic	2919	NA	NA	OXSM	3	25838944
3:25838944:C:CT	ENSG00000230891	intergenic	61079	NA	NA	LINC00692	3	25838944
3:25839063:C:T	ENSG00000151093	intergenic	3038	NA	NA	OXSM	3	25839063
3:25839063:C:T	ENSG00000230891	intergenic	60961	NA	NA	LINC00692	3	25839063
3:25839235:A:G	ENSG00000151093	intergenic	3210	NA	NA	OXSM	3	25839235
3:25839235:A:G	ENSG00000230891	intergenic	60789	NA	NA	LINC00692	3	25839235
3:25839639:C:CTT	ENSG00000151093	intergenic	3614	NA	NA	OXSM	3	25839639
3:25839639:C:CTT	ENSG00000230891	intergenic	60385	NA	NA	LINC00692	3	25839639
3:25841198:C:T	ENSG00000151093	intergenic	5173	NA	NA	OXSM	3	25841198
3:25841198:C:T	ENSG00000230891	intergenic	58826	NA	NA	LINC00692	3	25841198
3:25841527:C:T	ENSG00000151093	intergenic	5502	NA	NA	OXSM	3	25841527
3:25841527:C:T	ENSG00000230891	intergenic	58497	NA	NA	LINC00692	3	25841527
3:25862325:G:GCT	ENSG00000151093	intergenic	26300	NA	NA	OXSM	3	25862325
3:25862325:G:GCT	ENSG00000230891	intergenic	37697	NA	NA	LINC00692	3	25862325
3:25863362:C:G	ENSG00000151093	intergenic	27337	NA	NA	OXSM	3	25863362
3:25863362:C:G	ENSG00000230891	intergenic	36662	NA	NA	LINC00692	3	25863362
3:25863660:C:T	ENSG00000151093	intergenic	27635	NA	NA	OXSM	3	25863660
3:25863660:C:T	ENSG00000230891	intergenic	36364	NA	NA	LINC00692	3	25863660
3:25864322:A:ATAGT	ENSG00000151093	intergenic	28297	NA	NA	OXSM	3	25864322
3:25864322:A:ATAGT	ENSG00000230891	intergenic	35698	NA	NA	LINC00692	3	25864322
3:25865922:A:ATT	ENSG00000151093	intergenic	29897	NA	NA	OXSM	3	25865922
3:25865922:A:ATT	ENSG00000230891	intergenic	34100	NA	NA	LINC00692	3	25865922
3:25866158:C:T	ENSG00000151093	intergenic	30133	NA	NA	OXSM	3	25866158
3:25866158:C:T	ENSG00000230891	intergenic	33866	NA	NA	LINC00692	3	25866158
3:25867641:C:G	ENSG00000151093	intergenic	31616	NA	NA	OXSM	3	25867641
3:25867641:C:G	ENSG00000230891	intergenic	32383	NA	NA	LINC00692	3	25867641
3:25867731:A:C	ENSG00000151093	intergenic	31706	NA	NA	OXSM	3	25867731
3:25867731:A:C	ENSG00000230891	intergenic	32293	NA	NA	LINC00692	3	25867731
3:25867817:A:G	ENSG00000151093	intergenic	31792	NA	NA	OXSM	3	25867817
3:25867817:A:G	ENSG00000230891	intergenic	32207	NA	NA	LINC00692	3	25867817
3:25869505:T:TA	ENSG00000151093	intergenic	33480	NA	NA	OXSM	3	25869505
3:25869505:T:TA	ENSG00000230891	intergenic	30518	NA	NA	LINC00692	3	25869505
3:25869548:C:T	ENSG00000151093	intergenic	33523	NA	NA	OXSM	3	25869548
3:25869548:C:T	ENSG00000230891	intergenic	30476	NA	NA	LINC00692	3	25869548
3:25871441:C:T	ENSG00000151093	intergenic	35416	NA	NA	OXSM	3	25871441
3:25871441:C:T	ENSG00000230891	intergenic	28583	NA	NA	LINC00692	3	25871441
3:25872276:G:T	ENSG00000151093	intergenic	36251	NA	NA	OXSM	3	25872276
3:25872276:G:T	ENSG00000230891	intergenic	27748	NA	NA	LINC00692	3	25872276
3:25874208:C:T	ENSG00000151093	intergenic	38183	NA	NA	OXSM	3	25874208
3:25874208:C:T	ENSG00000230891	intergenic	25816	NA	NA	LINC00692	3	25874208
3:25874600:C:CT	ENSG00000151093	intergenic	38575	NA	NA	OXSM	3	25874600
3:25874600:C:CT	ENSG00000230891	intergenic	25424	NA	NA	LINC00692	3	25874600
3:25874614:C:T	ENSG00000151093	intergenic	38589	NA	NA	OXSM	3	25874614
3:25874614:C:T	ENSG00000230891	intergenic	25410	NA	NA	LINC00692	3	25874614
3:25875085:A:G	ENSG00000151093	intergenic	39060	NA	NA	OXSM	3	25875085
3:25875085:A:G	ENSG00000230891	intergenic	24939	NA	NA	LINC00692	3	25875085
3:25875503:C:T	ENSG00000151093	intergenic	39478	NA	NA	OXSM	3	25875503
3:25875503:C:T	ENSG00000230891	intergenic	24521	NA	NA	LINC00692	3	25875503
3:25875639:A:G	ENSG00000151093	intergenic	39614	NA	NA	OXSM	3	25875639
3:25875639:A:G	ENSG00000230891	intergenic	24385	NA	NA	LINC00692	3	25875639
3:25875667:A:G	ENSG00000151093	intergenic	39642	NA	NA	OXSM	3	25875667
3:25875667:A:G	ENSG00000230891	intergenic	24357	NA	NA	LINC00692	3	25875667
3:25875904:G:GT	ENSG00000151093	intergenic	39879	NA	NA	OXSM	3	25875904
3:25875904:G:GT	ENSG00000230891	intergenic	24119	NA	NA	LINC00692	3	25875904
3:25876664:C:T	ENSG00000151093	intergenic	40639	NA	NA	OXSM	3	25876664
3:25876664:C:T	ENSG00000230891	intergenic	23360	NA	NA	LINC00692	3	25876664
3:25878318:A:G	ENSG00000151093	intergenic	42293	NA	NA	OXSM	3	25878318
3:25878318:A:G	ENSG00000230891	intergenic	21706	NA	NA	LINC00692	3	25878318
3:25878823:C:T	ENSG00000151093	intergenic	42798	NA	NA	OXSM	3	25878823
3:25878823:C:T	ENSG00000230891	intergenic	21201	NA	NA	LINC00692	3	25878823
3:25880107:G:GA	ENSG00000151093	intergenic	44082	NA	NA	OXSM	3	25880107
3:25880107:G:GA	ENSG00000230891	intergenic	19916	NA	NA	LINC00692	3	25880107
3:25880572:A:G	ENSG00000151093	intergenic	44547	NA	NA	OXSM	3	25880572
3:25880572:A:G	ENSG00000230891	intergenic	19452	NA	NA	LINC00692	3	25880572
3:25880631:A:G	ENSG00000151093	intergenic	44606	NA	NA	OXSM	3	25880631
3:25880631:A:G	ENSG00000230891	intergenic	19393	NA	NA	LINC00692	3	25880631
3:25882294:C:T	ENSG00000151093	intergenic	46269	NA	NA	OXSM	3	25882294
3:25882294:C:T	ENSG00000230891	intergenic	17730	NA	NA	LINC00692	3	25882294
3:25883241:A:G	ENSG00000151093	intergenic	47216	NA	NA	OXSM	3	25883241
3:25883241:A:G	ENSG00000230891	intergenic	16783	NA	NA	LINC00692	3	25883241
3:25885030:A:G	ENSG00000151093	intergenic	49005	NA	NA	OXSM	3	25885030
3:25885030:A:G	ENSG00000230891	intergenic	14994	NA	NA	LINC00692	3	25885030
3:25885177:C:T	ENSG00000151093	intergenic	49152	NA	NA	OXSM	3	25885177
3:25885177:C:T	ENSG00000230891	intergenic	14847	NA	NA	LINC00692	3	25885177
3:25885725:C:T	ENSG00000151093	intergenic	49700	NA	NA	OXSM	3	25885725
3:25885725:C:T	ENSG00000230891	intergenic	14299	NA	NA	LINC00692	3	25885725
3:25888137:C:G	ENSG00000151093	intergenic	52112	NA	NA	OXSM	3	25888137
3:25888137:C:G	ENSG00000230891	intergenic	11887	NA	NA	LINC00692	3	25888137
3:25888302:C:T	ENSG00000151093	intergenic	52277	NA	NA	OXSM	3	25888302
3:25888302:C:T	ENSG00000230891	intergenic	11722	NA	NA	LINC00692	3	25888302
3:25888448:C:G	ENSG00000151093	intergenic	52423	NA	NA	OXSM	3	25888448
3:25888448:C:G	ENSG00000230891	intergenic	11576	NA	NA	LINC00692	3	25888448
3:25889064:A:AT	ENSG00000151093	intergenic	53039	NA	NA	OXSM	3	25889064
3:25889064:A:AT	ENSG00000230891	intergenic	10960	NA	NA	LINC00692	3	25889064
3:25890218:A:C	ENSG00000151093	intergenic	54193	NA	NA	OXSM	3	25890218
3:25890218:A:C	ENSG00000230891	intergenic	9806	NA	NA	LINC00692	3	25890218
3:25890495:A:C	ENSG00000151093	intergenic	54470	NA	NA	OXSM	3	25890495
3:25890495:A:C	ENSG00000230891	intergenic	9529	NA	NA	LINC00692	3	25890495
3:25891940:C:T	ENSG00000151093	intergenic	55915	NA	NA	OXSM	3	25891940
3:25891940:C:T	ENSG00000230891	intergenic	8084	NA	NA	LINC00692	3	25891940
3:25892568:C:T	ENSG00000151093	intergenic	56543	NA	NA	OXSM	3	25892568
3:25892568:C:T	ENSG00000230891	intergenic	7456	NA	NA	LINC00692	3	25892568
3:25895294:A:G	ENSG00000151093	intergenic	59269	NA	NA	OXSM	3	25895294
3:25895294:A:G	ENSG00000230891	intergenic	4730	NA	NA	LINC00692	3	25895294
3:25896591:A:G	ENSG00000151093	intergenic	60566	NA	NA	OXSM	3	25896591
3:25896591:A:G	ENSG00000230891	intergenic	3433	NA	NA	LINC00692	3	25896591
3:25898413:A:G	ENSG00000151093	intergenic	62388	NA	NA	OXSM	3	25898413
3:25898413:A:G	ENSG00000230891	intergenic	1611	NA	NA	LINC00692	3	25898413
3:25898495:A:G	ENSG00000151093	intergenic	62470	NA	NA	OXSM	3	25898495
3:25898495:A:G	ENSG00000230891	intergenic	1529	NA	NA	LINC00692	3	25898495
3:25899130:A:T	ENSG00000230891	downstream	0	NA	NA	LINC00692	3	25899130
3:25901951:C:G	ENSG00000230891	intronic	0	NA	NA	LINC00692	3	25901951
3:25902442:T:TTTAA	ENSG00000230891	intronic	0	NA	NA	LINC00692	3	25902442
3:25904394:C:T	ENSG00000230891	intronic	0	NA	NA	LINC00692	3	25904394
3:25905593:A:G	ENSG00000230891	intronic	0	NA	NA	LINC00692	3	25905593
3:25906408:A:G	ENSG00000230891	intronic	0	NA	NA	LINC00692	3	25906408
3:25906492:A:G	ENSG00000230891	intronic	0	NA	NA	LINC00692	3	25906492
3:25907779:C:T	ENSG00000230891	intronic	0	NA	NA	LINC00692	3	25907779
3:25912531:C:G	ENSG00000230891	intronic	0	NA	NA	LINC00692	3	25912531
3:25913883:A:G	ENSG00000230891	UTR5	0	NA	NA	LINC00692	3	25913883
3:28904959:A:G	ENSG00000228214	intergenic	105128	NA	NA	LINC00693	3	28904959
3:28904959:A:G	ENSG00000238470	intergenic	147774	NA	NA	AC097361.1	3	28904959
3:28972114:A:T	ENSG00000228214	intergenic	172283	NA	NA	LINC00693	3	28972114
3:28972114:A:T	ENSG00000238470	intergenic	80619	NA	NA	AC097361.1	3	28972114
3:28983301:A:G	ENSG00000228214	intergenic	183470	NA	NA	LINC00693	3	28983301
3:28983301:A:G	ENSG00000238470	intergenic	69432	NA	NA	AC097361.1	3	28983301
3:28984094:A:C	ENSG00000228214	intergenic	184263	NA	NA	LINC00693	3	28984094
3:28984094:A:C	ENSG00000238470	intergenic	68639	NA	NA	AC097361.1	3	28984094
3:32154936:A:C	ENSG00000152642	intronic	0	NA	NA	GPD1L	3	32154936
3:32156189:C:T	ENSG00000152642	intronic	0	NA	NA	GPD1L	3	32156189
3:32156792:C:T	ENSG00000152642	intronic	0	NA	NA	GPD1L	3	32156792
3:32157404:C:T	ENSG00000152642	intronic	0	NA	NA	GPD1L	3	32157404
3:32158570:A:G	ENSG00000152642	intronic	0	NA	NA	GPD1L	3	32158570
3:32158983:C:T	ENSG00000152642	intronic	0	NA	NA	GPD1L	3	32158983
3:32161580:C:G	ENSG00000152642	intronic	0	NA	NA	GPD1L	3	32161580
3:32161884:C:G	ENSG00000152642	intronic	0	NA	NA	GPD1L	3	32161884
3:32161919:C:T	ENSG00000152642	intronic	0	NA	NA	GPD1L	3	32161919
3:32161956:C:T	ENSG00000152642	intronic	0	NA	NA	GPD1L	3	32161956
3:32162287:A:G	ENSG00000152642	intronic	0	NA	NA	GPD1L	3	32162287
3:32162454:C:T	ENSG00000152642	intronic	0	NA	NA	GPD1L	3	32162454
3:32162845:G:T	ENSG00000152642	intronic	0	NA	NA	GPD1L	3	32162845
3:32162883:C:T	ENSG00000152642	intronic	0	NA	NA	GPD1L	3	32162883
3:32163067:C:CTA	ENSG00000152642	intronic	0	NA	NA	GPD1L	3	32163067
3:32163273:A:T	ENSG00000152642	intronic	0	NA	NA	GPD1L	3	32163273
3:32163373:G:T	ENSG00000152642	intronic	0	NA	NA	GPD1L	3	32163373
3:32164548:A:G	ENSG00000152642	intronic	0	NA	NA	GPD1L	3	32164548
3:32170847:G:T	ENSG00000152642	intronic	0	NA	NA	GPD1L	3	32170847
3:32173001:A:G	ENSG00000152642	intronic	0	NA	NA	GPD1L	3	32173001
3:32174469:C:T	ENSG00000152642	intronic	0	NA	NA	GPD1L	3	32174469
3:32185008:G:GC	ENSG00000152642	intronic	0	NA	NA	GPD1L	3	32185008
3:105340417:C:T	ENSG00000170017	intergenic	44673	NA	NA	ALCAM	3	105340417
3:105340417:C:T	ENSG00000114423	intergenic	33888	NA	NA	CBLB	3	105340417
3:105341003:C:T	ENSG00000170017	intergenic	45259	NA	NA	ALCAM	3	105341003
3:105341003:C:T	ENSG00000114423	intergenic	33302	NA	NA	CBLB	3	105341003
3:105341214:A:G	ENSG00000170017	intergenic	45470	NA	NA	ALCAM	3	105341214
3:105341214:A:G	ENSG00000114423	intergenic	33091	NA	NA	CBLB	3	105341214
3:105342343:C:T	ENSG00000170017	intergenic	46599	NA	NA	ALCAM	3	105342343
3:105342343:C:T	ENSG00000114423	intergenic	31962	NA	NA	CBLB	3	105342343
3:105343361:A:T	ENSG00000170017	intergenic	47617	NA	NA	ALCAM	3	105343361
3:105343361:A:T	ENSG00000114423	intergenic	30944	NA	NA	CBLB	3	105343361
3:105343938:A:G	ENSG00000170017	intergenic	48194	NA	NA	ALCAM	3	105343938
3:105343938:A:G	ENSG00000114423	intergenic	30367	NA	NA	CBLB	3	105343938
3:105344332:C:T	ENSG00000170017	intergenic	48588	NA	NA	ALCAM	3	105344332
3:105344332:C:T	ENSG00000114423	intergenic	29973	NA	NA	CBLB	3	105344332
3:105344812:C:CTT	ENSG00000170017	intergenic	49068	NA	NA	ALCAM	3	105344812
3:105344812:C:CTT	ENSG00000114423	intergenic	29493	NA	NA	CBLB	3	105344812
3:105345328:T:TG	ENSG00000170017	intergenic	49584	NA	NA	ALCAM	3	105345328
3:105345328:T:TG	ENSG00000114423	intergenic	28977	NA	NA	CBLB	3	105345328
3:105346678:A:T	ENSG00000170017	intergenic	50934	NA	NA	ALCAM	3	105346678
3:105346678:A:T	ENSG00000114423	intergenic	27627	NA	NA	CBLB	3	105346678
3:105348650:C:G	ENSG00000170017	intergenic	52906	NA	NA	ALCAM	3	105348650
3:105348650:C:G	ENSG00000114423	intergenic	25655	NA	NA	CBLB	3	105348650
3:128325763:A:G	ENSG00000198685	intergenic	30834	NA	NA	C3orf27	3	128325763
3:128325763:A:G	ENSG00000163902	intergenic	13054	NA	NA	RPN1	3	128325763
3:128325979:C:CA	ENSG00000198685	intergenic	31050	NA	NA	C3orf27	3	128325979
3:128325979:C:CA	ENSG00000163902	intergenic	12837	NA	NA	RPN1	3	128325979
3:128329223:C:T	ENSG00000198685	intergenic	34294	NA	NA	C3orf27	3	128329223
3:128329223:C:T	ENSG00000163902	intergenic	9594	NA	NA	RPN1	3	128329223
3:128329920:A:G	ENSG00000198685	intergenic	34991	NA	NA	C3orf27	3	128329920
3:128329920:A:G	ENSG00000163902	intergenic	8897	NA	NA	RPN1	3	128329920
3:128330137:C:T	ENSG00000198685	intergenic	35208	NA	NA	C3orf27	3	128330137
3:128330137:C:T	ENSG00000163902	intergenic	8680	NA	NA	RPN1	3	128330137
3:128330512:G:GAC	ENSG00000198685	intergenic	35583	NA	NA	C3orf27	3	128330512
3:128330512:G:GAC	ENSG00000163902	intergenic	8305	NA	NA	RPN1	3	128330512
3:128330526:C:T	ENSG00000198685	intergenic	35597	NA	NA	C3orf27	3	128330526
3:128330526:C:T	ENSG00000163902	intergenic	8291	NA	NA	RPN1	3	128330526
3:128331870:A:G	ENSG00000198685	intergenic	36941	NA	NA	C3orf27	3	128331870
3:128331870:A:G	ENSG00000163902	intergenic	6947	NA	NA	RPN1	3	128331870
3:128332082:C:T	ENSG00000198685	intergenic	37153	NA	NA	C3orf27	3	128332082
3:128332082:C:T	ENSG00000163902	intergenic	6735	NA	NA	RPN1	3	128332082
3:128332679:A:G	ENSG00000198685	intergenic	37750	NA	NA	C3orf27	3	128332679
3:128332679:A:G	ENSG00000163902	intergenic	6138	NA	NA	RPN1	3	128332679
3:128332925:C:T	ENSG00000198685	intergenic	37996	NA	NA	C3orf27	3	128332925
3:128332925:C:T	ENSG00000163902	intergenic	5892	NA	NA	RPN1	3	128332925
3:128334852:C:T	ENSG00000198685	intergenic	39923	NA	NA	C3orf27	3	128334852
3:128334852:C:T	ENSG00000163902	intergenic	3965	NA	NA	RPN1	3	128334852
3:128336129:A:G	ENSG00000198685	intergenic	41200	NA	NA	C3orf27	3	128336129
3:128336129:A:G	ENSG00000163902	intergenic	2688	NA	NA	RPN1	3	128336129
3:128336517:C:T	ENSG00000198685	intergenic	41588	NA	NA	C3orf27	3	128336517
3:128336517:C:T	ENSG00000163902	intergenic	2300	NA	NA	RPN1	3	128336517
3:128337371:C:T	ENSG00000198685	intergenic	42442	NA	NA	C3orf27	3	128337371
3:128337371:C:T	ENSG00000163902	intergenic	1446	NA	NA	RPN1	3	128337371
3:128337917:C:T	ENSG00000163902	downstream	0	NA	NA	RPN1	3	128337917
3:128338600:A:C	ENSG00000163902	downstream	0	NA	NA	RPN1	3	128338600
3:128338748:C:T	ENSG00000163902	downstream	0	NA	NA	RPN1	3	128338748
3:128338953:C:T	ENSG00000163902	UTR3	0	NA	NA	RPN1	3	128338953
3:128340896:C:T	ENSG00000163902	intronic	0	NA	NA	RPN1	3	128340896
3:128341718:C:T	ENSG00000163902	intronic	0	NA	NA	RPN1	3	128341718
3:128342393:A:AT	ENSG00000163902	intronic	0	NA	NA	RPN1	3	128342393
3:128345179:A:G	ENSG00000163902	intronic	0	NA	NA	RPN1	3	128345179
3:128346214:A:G	ENSG00000163902	intronic	0	NA	NA	RPN1	3	128346214
3:128346861:A:G	ENSG00000163902	intronic	0	NA	NA	RPN1	3	128346861
3:128346871:C:T	ENSG00000163902	intronic	0	NA	NA	RPN1	3	128346871
3:128348735:G:GA	ENSG00000163902	intronic	0	NA	NA	RPN1	3	128348735
3:128350038:C:T	ENSG00000163902	intronic	0	NA	NA	RPN1	3	128350038
3:128350317:A:G	ENSG00000163902	intronic	0	NA	NA	RPN1	3	128350317
3:128351755:C:T	ENSG00000163902	intronic	0	NA	NA	RPN1	3	128351755
3:128352378:C:T	ENSG00000163902	intronic	0	NA	NA	RPN1	3	128352378
3:128353079:A:G	ENSG00000163902	intronic	0	NA	NA	RPN1	3	128353079
3:128353950:A:C	ENSG00000163902	intronic	0	NA	NA	RPN1	3	128353950
3:128354176:C:G	ENSG00000163902	intronic	0	NA	NA	RPN1	3	128354176
3:128354334:C:G	ENSG00000163902	intronic	0	NA	NA	RPN1	3	128354334
3:128355509:A:G	ENSG00000163902	intronic	0	NA	NA	RPN1	3	128355509
3:128356279:A:G	ENSG00000163902	intronic	0	NA	NA	RPN1	3	128356279
3:128356852:C:T	ENSG00000163902	exonic	0	synonymous SNV	exon3	RPN1	3	128356852
3:128358633:A:G	ENSG00000163902	intronic	0	NA	NA	RPN1	3	128358633
3:128359957:A:G	ENSG00000163902	intronic	0	NA	NA	RPN1	3	128359957
3:128359958:A:T	ENSG00000163902	intronic	0	NA	NA	RPN1	3	128359958
3:128361276:C:T	ENSG00000163902	intronic	0	NA	NA	RPN1	3	128361276
3:128361417:C:T	ENSG00000163902	intronic	0	NA	NA	RPN1	3	128361417
3:128361555:A:T	ENSG00000163902	intronic	0	NA	NA	RPN1	3	128361555
3:128361936:A:G	ENSG00000163902	intronic	0	NA	NA	RPN1	3	128361936
3:128362548:C:G	ENSG00000163902	intronic	0	NA	NA	RPN1	3	128362548
3:128363332:C:T	ENSG00000163902	intronic	0	NA	NA	RPN1	3	128363332
3:128364269:C:T	ENSG00000163902	intronic	0	NA	NA	RPN1	3	128364269
3:128364609:A:G	ENSG00000163902	intronic	0	NA	NA	RPN1	3	128364609
3:128364797:A:G	ENSG00000163902	intronic	0	NA	NA	RPN1	3	128364797
3:128364895:C:G	ENSG00000163902	intronic	0	NA	NA	RPN1	3	128364895
3:128365685:A:G	ENSG00000163902	intronic	0	NA	NA	RPN1	3	128365685
3:128366256:C:T	ENSG00000163902	intronic	0	NA	NA	RPN1	3	128366256
3:128370510:C:T	ENSG00000163902	intronic	0	NA	NA	RPN1	3	128370510
3:128370811:A:G	ENSG00000163902	intronic	0	NA	NA	RPN1	3	128370811
3:128372003:C:T	ENSG00000163902	intronic	0	NA	NA	RPN1	3	128372003
3:128372657:A:C	ENSG00000163902	intronic	0	NA	NA	RPN1	3	128372657
3:128372729:C:T	ENSG00000163902	intronic	0	NA	NA	RPN1	3	128372729
3:128375024:A:C	ENSG00000163902	intronic	0	NA	NA	RPN1	3	128375024
3:128376269:C:T	ENSG00000163902	intronic	0	NA	NA	RPN1	3	128376269
3:128377202:C:T	ENSG00000163902	intronic	0	NA	NA	RPN1	3	128377202
3:128381086:C:T	ENSG00000163902	intronic	0	NA	NA	RPN1	3	128381086
3:128381270:A:G	ENSG00000163902	intronic	0	NA	NA	RPN1	3	128381270
3:128381660:A:G	ENSG00000163902	intronic	0	NA	NA	RPN1	3	128381660
3:128381886:G:T	ENSG00000163902	intronic	0	NA	NA	RPN1	3	128381886
3:128383097:A:G	ENSG00000163902	intronic	0	NA	NA	RPN1	3	128383097
3:128383446:A:T	ENSG00000163902	intronic	0	NA	NA	RPN1	3	128383446
3:128383539:G:T	ENSG00000163902	intronic	0	NA	NA	RPN1	3	128383539
3:128383960:C:T	ENSG00000163902	intronic	0	NA	NA	RPN1	3	128383960
3:128385142:G:T	ENSG00000163902	intronic	0	NA	NA	RPN1	3	128385142
3:128385265:C:G	ENSG00000163902	intronic	0	NA	NA	RPN1	3	128385265
3:128386042:C:T	ENSG00000163902	intronic	0	NA	NA	RPN1	3	128386042
3:128387357:C:G	ENSG00000163902	intronic	0	NA	NA	RPN1	3	128387357
3:128387884:C:G	ENSG00000163902	intronic	0	NA	NA	RPN1	3	128387884
3:128388503:G:T	ENSG00000163902	intronic	0	NA	NA	RPN1	3	128388503
3:128389213:A:G	ENSG00000163902	intronic	0	NA	NA	RPN1	3	128389213
3:128389659:A:G	ENSG00000163902	intronic	0	NA	NA	RPN1	3	128389659
3:128391789:C:T	ENSG00000163902	intronic	0	NA	NA	RPN1	3	128391789
3:128392373:C:T	ENSG00000163902	intronic	0	NA	NA	RPN1	3	128392373
3:128392630:C:G	ENSG00000163902	intronic	0	NA	NA	RPN1	3	128392630
3:128394310:G:T	ENSG00000242551	ncRNA_exonic	0	NA	NA	POU5F1P6	3	128394310
3:128395056:A:AT	ENSG00000242551	ncRNA_intronic	0	NA	NA	POU5F1P6	3	128395056
3:128395695:A:G	ENSG00000242551	ncRNA_exonic	0	NA	NA	POU5F1P6	3	128395695
3:128396483:C:T	ENSG00000163902	intronic	0	NA	NA	RPN1	3	128396483
3:128397105:A:AC	ENSG00000163902	intronic	0	NA	NA	RPN1	3	128397105
3:128397926:C:T	ENSG00000163902	intronic	0	NA	NA	RPN1	3	128397926
3:128399623:C:G	ENSG00000163902	UTR5	0	NA	NA	RPN1	3	128399623
3:128403498:A:G	ENSG00000163902	intergenic	3580	NA	NA	RPN1	3	128403498
3:128403498:A:G	ENSG00000207130	intergenic	29916	NA	NA	SNORA24	3	128403498
3:128404892:C:T	ENSG00000163902	intergenic	4974	NA	NA	RPN1	3	128404892
3:128404892:C:T	ENSG00000207130	intergenic	28522	NA	NA	SNORA24	3	128404892
3:128405934:A:G	ENSG00000163902	intergenic	6016	NA	NA	RPN1	3	128405934
3:128405934:A:G	ENSG00000207130	intergenic	27480	NA	NA	SNORA24	3	128405934
3:128406767:C:T	ENSG00000163902	intergenic	6849	NA	NA	RPN1	3	128406767
3:128406767:C:T	ENSG00000207130	intergenic	26647	NA	NA	SNORA24	3	128406767
3:128407495:C:T	ENSG00000163902	intergenic	7577	NA	NA	RPN1	3	128407495
3:128407495:C:T	ENSG00000207130	intergenic	25919	NA	NA	SNORA24	3	128407495
3:128408450:G:GC	ENSG00000163902	intergenic	8532	NA	NA	RPN1	3	128408450
3:128408450:G:GC	ENSG00000207130	intergenic	24963	NA	NA	SNORA24	3	128408450
3:128408478:G:GA	ENSG00000163902	intergenic	8560	NA	NA	RPN1	3	128408478
3:128408478:G:GA	ENSG00000207130	intergenic	24936	NA	NA	SNORA24	3	128408478
3:128409680:A:G	ENSG00000163902	intergenic	9762	NA	NA	RPN1	3	128409680
3:128409680:A:G	ENSG00000207130	intergenic	23734	NA	NA	SNORA24	3	128409680
3:128412930:A:G	ENSG00000163902	intergenic	13012	NA	NA	RPN1	3	128412930
3:128412930:A:G	ENSG00000207130	intergenic	20484	NA	NA	SNORA24	3	128412930
3:128413231:C:T	ENSG00000163902	intergenic	13313	NA	NA	RPN1	3	128413231
3:128413231:C:T	ENSG00000207130	intergenic	20183	NA	NA	SNORA24	3	128413231
3:128413587:A:C	ENSG00000163902	intergenic	13669	NA	NA	RPN1	3	128413587
3:128413587:A:C	ENSG00000207130	intergenic	19827	NA	NA	SNORA24	3	128413587
3:128413808:C:T	ENSG00000163902	intergenic	13890	NA	NA	RPN1	3	128413808
3:128413808:C:T	ENSG00000207130	intergenic	19606	NA	NA	SNORA24	3	128413808
3:128414018:A:G	ENSG00000163902	intergenic	14100	NA	NA	RPN1	3	128414018
3:128414018:A:G	ENSG00000207130	intergenic	19396	NA	NA	SNORA24	3	128414018
3:128414134:A:G	ENSG00000163902	intergenic	14216	NA	NA	RPN1	3	128414134
3:128414134:A:G	ENSG00000207130	intergenic	19280	NA	NA	SNORA24	3	128414134
3:128415878:C:T	ENSG00000163902	intergenic	15960	NA	NA	RPN1	3	128415878
3:128415878:C:T	ENSG00000207130	intergenic	17536	NA	NA	SNORA24	3	128415878
3:128416085:C:T	ENSG00000163902	intergenic	16167	NA	NA	RPN1	3	128416085
3:128416085:C:T	ENSG00000207130	intergenic	17329	NA	NA	SNORA24	3	128416085
3:128416184:T:TAAAAAAAAAA	ENSG00000163902	intergenic	16266	NA	NA	RPN1	3	128416184
3:128416184:T:TAAAAAAAAAA	ENSG00000207130	intergenic	17230	NA	NA	SNORA24	3	128416184
3:128417044:A:T	ENSG00000163902	intergenic	17126	NA	NA	RPN1	3	128417044
3:128417044:A:T	ENSG00000207130	intergenic	16370	NA	NA	SNORA24	3	128417044
3:128419054:A:G	ENSG00000163902	intergenic	19136	NA	NA	RPN1	3	128419054
3:128419054:A:G	ENSG00000207130	intergenic	14360	NA	NA	SNORA24	3	128419054
3:128419624:C:G	ENSG00000163902	intergenic	19706	NA	NA	RPN1	3	128419624
3:128419624:C:G	ENSG00000207130	intergenic	13790	NA	NA	SNORA24	3	128419624
3:128419649:A:G	ENSG00000163902	intergenic	19731	NA	NA	RPN1	3	128419649
3:128419649:A:G	ENSG00000207130	intergenic	13765	NA	NA	SNORA24	3	128419649
3:128419756:A:G	ENSG00000163902	intergenic	19838	NA	NA	RPN1	3	128419756
3:128419756:A:G	ENSG00000207130	intergenic	13658	NA	NA	SNORA24	3	128419756
3:128421687:C:T	ENSG00000163902	intergenic	21769	NA	NA	RPN1	3	128421687
3:128421687:C:T	ENSG00000207130	intergenic	11727	NA	NA	SNORA24	3	128421687
3:128421907:A:G	ENSG00000163902	intergenic	21989	NA	NA	RPN1	3	128421907
3:128421907:A:G	ENSG00000207130	intergenic	11507	NA	NA	SNORA24	3	128421907
3:128422554:A:C	ENSG00000163902	intergenic	22636	NA	NA	RPN1	3	128422554
3:128422554:A:C	ENSG00000207130	intergenic	10860	NA	NA	SNORA24	3	128422554
3:128422563:C:T	ENSG00000163902	intergenic	22645	NA	NA	RPN1	3	128422563
3:128422563:C:T	ENSG00000207130	intergenic	10851	NA	NA	SNORA24	3	128422563
3:128424257:A:G	ENSG00000163902	intergenic	24339	NA	NA	RPN1	3	128424257
3:128424257:A:G	ENSG00000207130	intergenic	9157	NA	NA	SNORA24	3	128424257
3:128424456:C:T	ENSG00000163902	intergenic	24538	NA	NA	RPN1	3	128424456
3:128424456:C:T	ENSG00000207130	intergenic	8958	NA	NA	SNORA24	3	128424456
3:128424948:C:T	ENSG00000163902	intergenic	25030	NA	NA	RPN1	3	128424948
3:128424948:C:T	ENSG00000207130	intergenic	8466	NA	NA	SNORA24	3	128424948
3:140302940:C:T	ENSG00000158258	intergenic	6701	NA	NA	CLSTN2	3	140302940
3:140302940:C:T	ENSG00000249305	intergenic	35596	NA	NA	RP11-13L2.1	3	140302940
3:140303963:A:G	ENSG00000158258	intergenic	7724	NA	NA	CLSTN2	3	140303963
3:140303963:A:G	ENSG00000249305	intergenic	34573	NA	NA	RP11-13L2.1	3	140303963
3:140305484:C:T	ENSG00000158258	intergenic	9245	NA	NA	CLSTN2	3	140305484
3:140305484:C:T	ENSG00000249305	intergenic	33052	NA	NA	RP11-13L2.1	3	140305484
3:140305913:A:C	ENSG00000158258	intergenic	9674	NA	NA	CLSTN2	3	140305913
3:140305913:A:C	ENSG00000249305	intergenic	32623	NA	NA	RP11-13L2.1	3	140305913
3:140307571:C:T	ENSG00000158258	intergenic	11332	NA	NA	CLSTN2	3	140307571
3:140307571:C:T	ENSG00000249305	intergenic	30965	NA	NA	RP11-13L2.1	3	140307571
3:140307890:T:TA	ENSG00000158258	intergenic	11651	NA	NA	CLSTN2	3	140307890
3:140307890:T:TA	ENSG00000249305	intergenic	30646	NA	NA	RP11-13L2.1	3	140307890
3:140370395:G:T	ENSG00000249305	intergenic	31716	NA	NA	RP11-13L2.1	3	140370395
3:140370395:G:T	ENSG00000155890	intergenic	26486	NA	NA	TRIM42	3	140370395
3:140372178:A:G	ENSG00000249305	intergenic	33499	NA	NA	RP11-13L2.1	3	140372178
3:140372178:A:G	ENSG00000155890	intergenic	24703	NA	NA	TRIM42	3	140372178
3:140398122:A:G	ENSG00000155890	intronic	0	NA	NA	TRIM42	3	140398122
3:140412126:C:T	ENSG00000155890	intronic	0	NA	NA	TRIM42	3	140412126
3:168696946:A:C	ENSG00000273177	intergenic	50560	NA	NA	RP11-368I23.4	3	168696946
3:168696946:A:C	ENSG00000241383	intergenic	23916	NA	NA	RP11-152C17.1	3	168696946
3:168720540:A:G	ENSG00000241383	upstream	0	NA	NA	RP11-152C17.1	3	168720540
3:168736130:C:T	ENSG00000241383	intergenic	12876	NA	NA	RP11-152C17.1	3	168736130
3:168736130:C:T	ENSG00000085276	intergenic	65157	NA	NA	MECOM	3	168736130
3:168742461:C:T	ENSG00000241383	intergenic	19207	NA	NA	RP11-152C17.1	3	168742461
3:168742461:C:T	ENSG00000085276	intergenic	58826	NA	NA	MECOM	3	168742461
3:168743017:C:T	ENSG00000241383	intergenic	19763	NA	NA	RP11-152C17.1	3	168743017
3:168743017:C:T	ENSG00000085276	intergenic	58270	NA	NA	MECOM	3	168743017
3:168747022:A:G	ENSG00000241383	intergenic	23768	NA	NA	RP11-152C17.1	3	168747022
3:168747022:A:G	ENSG00000085276	intergenic	54265	NA	NA	MECOM	3	168747022
3:168747355:G:T	ENSG00000241383	intergenic	24101	NA	NA	RP11-152C17.1	3	168747355
3:168747355:G:T	ENSG00000085276	intergenic	53932	NA	NA	MECOM	3	168747355
3:168749123:C:T	ENSG00000241383	intergenic	25869	NA	NA	RP11-152C17.1	3	168749123
3:168749123:C:T	ENSG00000085276	intergenic	52164	NA	NA	MECOM	3	168749123
3:168761663:A:G	ENSG00000241383	intergenic	38409	NA	NA	RP11-152C17.1	3	168761663
3:168761663:A:G	ENSG00000085276	intergenic	39624	NA	NA	MECOM	3	168761663
3:168764119:A:AT	ENSG00000241383	intergenic	40865	NA	NA	RP11-152C17.1	3	168764119
3:168764119:A:AT	ENSG00000085276	intergenic	37168	NA	NA	MECOM	3	168764119
3:168764394:A:G	ENSG00000241383	intergenic	41140	NA	NA	RP11-152C17.1	3	168764394
3:168764394:A:G	ENSG00000085276	intergenic	36893	NA	NA	MECOM	3	168764394
3:168764870:G:GA	ENSG00000241383	intergenic	41616	NA	NA	RP11-152C17.1	3	168764870
3:168764870:G:GA	ENSG00000085276	intergenic	36416	NA	NA	MECOM	3	168764870
3:168769537:C:T	ENSG00000241383	intergenic	46283	NA	NA	RP11-152C17.1	3	168769537
3:168769537:C:T	ENSG00000085276	intergenic	31750	NA	NA	MECOM	3	168769537
3:168774723:C:T	ENSG00000241383	intergenic	51469	NA	NA	RP11-152C17.1	3	168774723
3:168774723:C:T	ENSG00000085276	intergenic	26564	NA	NA	MECOM	3	168774723
3:168787840:C:T	ENSG00000241383	intergenic	64586	NA	NA	RP11-152C17.1	3	168787840
3:168787840:C:T	ENSG00000085276	intergenic	13447	NA	NA	MECOM	3	168787840
3:168788426:C:CAA	ENSG00000241383	intergenic	65172	NA	NA	RP11-152C17.1	3	168788426
3:168788426:C:CAA	ENSG00000085276	intergenic	12861	NA	NA	MECOM	3	168788426
3:168788624:A:C	ENSG00000241383	intergenic	65370	NA	NA	RP11-152C17.1	3	168788624
3:168788624:A:C	ENSG00000085276	intergenic	12663	NA	NA	MECOM	3	168788624
3:168794655:A:T	ENSG00000241383	intergenic	71401	NA	NA	RP11-152C17.1	3	168794655
3:168794655:A:T	ENSG00000085276	intergenic	6632	NA	NA	MECOM	3	168794655
3:168796004:C:CA	ENSG00000241383	intergenic	72750	NA	NA	RP11-152C17.1	3	168796004
3:168796004:C:CA	ENSG00000085276	intergenic	5283	NA	NA	MECOM	3	168796004
3:168796267:C:T	ENSG00000241383	intergenic	73013	NA	NA	RP11-152C17.1	3	168796267
3:168796267:C:T	ENSG00000085276	intergenic	5020	NA	NA	MECOM	3	168796267
3:168796643:C:G	ENSG00000241383	intergenic	73389	NA	NA	RP11-152C17.1	3	168796643
3:168796643:C:G	ENSG00000085276	intergenic	4644	NA	NA	MECOM	3	168796643
3:168803900:G:T	ENSG00000085276	intronic	0	NA	NA	MECOM	3	168803900
3:168804217:C:T	ENSG00000085276	intronic	0	NA	NA	MECOM	3	168804217
3:168805267:C:G	ENSG00000085276	intronic	0	NA	NA	MECOM	3	168805267
3:168807413:A:G	ENSG00000085276	intronic	0	NA	NA	MECOM	3	168807413
3:168808264:A:G	ENSG00000085276	intronic	0	NA	NA	MECOM	3	168808264
3:168813648:C:T	ENSG00000085276	intronic	0	NA	NA	MECOM	3	168813648
3:168818205:C:T	ENSG00000085276	intronic	0	NA	NA	MECOM	3	168818205
3:168822655:A:G	ENSG00000085276	intronic	0	NA	NA	MECOM	3	168822655
3:168833009:G:T	ENSG00000085276	intronic	0	NA	NA	MECOM	3	168833009
3:168834385:C:T	ENSG00000085276	exonic	0	synonymous SNV	exon8	MECOM	3	168834385
3:168835707:A:C	ENSG00000085276	intronic	0	NA	NA	MECOM	3	168835707
3:168839450:C:T	ENSG00000085276	intronic	0	NA	NA	MECOM	3	168839450
3:168843023:A:C	ENSG00000085276	intronic	0	NA	NA	MECOM	3	168843023
3:168843984:C:G	ENSG00000085276	intronic	0	NA	NA	MECOM	3	168843984
3:168860991:A:G	ENSG00000085276	intronic	0	NA	NA	MECOM	3	168860991
3:168861788:G:T	ENSG00000085276	intronic	0	NA	NA	MECOM	3	168861788
3:168862731:A:T	ENSG00000085276	intronic	0	NA	NA	MECOM	3	168862731
3:171914513:A:C	ENSG00000075420	intronic	0	NA	NA	FNDC3B	3	171914513
3:171914748:A:G	ENSG00000075420	intronic	0	NA	NA	FNDC3B	3	171914748
3:171915518:C:T	ENSG00000075420	intronic	0	NA	NA	FNDC3B	3	171915518
3:171916836:C:T	ENSG00000075420	intronic	0	NA	NA	FNDC3B	3	171916836
3:171924079:G:T	ENSG00000075420	intronic	0	NA	NA	FNDC3B	3	171924079
3:171937305:C:T	ENSG00000075420	intronic	0	NA	NA	FNDC3B	3	171937305
3:171960087:A:G	ENSG00000075420	intronic	0	NA	NA	FNDC3B	3	171960087
3:171991716:G:GAGAT	ENSG00000075420	intronic	0	NA	NA	FNDC3B	3	171991716
3:171992086:G:T	ENSG00000075420	intronic	0	NA	NA	FNDC3B	3	171992086
3:171998452:G:T	ENSG00000075420	intronic	0	NA	NA	FNDC3B	3	171998452
3:172001538:C:T	ENSG00000075420	intronic	0	NA	NA	FNDC3B	3	172001538
3:194106305:A:G	ENSG00000172061	intergenic	15833	NA	NA	LRRC15	3	194106305
3:194106305:A:G	ENSG00000178732	intergenic	9245	NA	NA	GP5	3	194106305
3:194106675:G:T	ENSG00000172061	intergenic	16203	NA	NA	LRRC15	3	194106675
3:194106675:G:T	ENSG00000178732	intergenic	8875	NA	NA	GP5	3	194106675
3:194106719:A:G	ENSG00000172061	intergenic	16247	NA	NA	LRRC15	3	194106719
3:194106719:A:G	ENSG00000178732	intergenic	8831	NA	NA	GP5	3	194106719
3:194106861:A:G	ENSG00000172061	intergenic	16389	NA	NA	LRRC15	3	194106861
3:194106861:A:G	ENSG00000178732	intergenic	8689	NA	NA	GP5	3	194106861
3:194107287:A:G	ENSG00000172061	intergenic	16815	NA	NA	LRRC15	3	194107287
3:194107287:A:G	ENSG00000178732	intergenic	8263	NA	NA	GP5	3	194107287
3:194114092:C:T	ENSG00000172061	intergenic	23620	NA	NA	LRRC15	3	194114092
3:194114092:C:T	ENSG00000178732	intergenic	1458	NA	NA	GP5	3	194114092
3:194122207:A:G	ENSG00000178732	intergenic	2212	NA	NA	GP5	3	194122207
3:194122207:A:G	ENSG00000133657	intergenic	1194	NA	NA	ATP13A3	3	194122207
3:194122852:A:G	ENSG00000133657	downstream	0	NA	NA	ATP13A3	3	194122852
3:194123288:A:T	ENSG00000133657	downstream	0	NA	NA	ATP13A3	3	194123288
3:194127617:C:T	ENSG00000133657	intronic	0	NA	NA	ATP13A3	3	194127617
3:194128496:C:T	ENSG00000133657	intronic	0	NA	NA	ATP13A3	3	194128496
3:194130277:A:G	ENSG00000133657	intronic	0	NA	NA	ATP13A3	3	194130277
3:194130461:A:G	ENSG00000133657	intronic	0	NA	NA	ATP13A3	3	194130461
3:194130725:A:G	ENSG00000133657	intronic	0	NA	NA	ATP13A3	3	194130725
3:194130789:A:G	ENSG00000133657	intronic	0	NA	NA	ATP13A3	3	194130789
3:194133363:A:C	ENSG00000133657	intronic	0	NA	NA	ATP13A3	3	194133363
3:194134715:C:G	ENSG00000133657	intronic	0	NA	NA	ATP13A3	3	194134715
3:194135650:C:T	ENSG00000133657	intronic	0	NA	NA	ATP13A3	3	194135650
3:194138507:A:C	ENSG00000133657	intronic	0	NA	NA	ATP13A3	3	194138507
3:194139202:C:T	ENSG00000133657	intronic	0	NA	NA	ATP13A3	3	194139202
3:194140256:C:T	ENSG00000133657	intronic	0	NA	NA	ATP13A3	3	194140256
3:194143296:A:C	ENSG00000133657	intronic	0	NA	NA	ATP13A3	3	194143296
3:194144181:A:G	ENSG00000133657	intronic	0	NA	NA	ATP13A3	3	194144181
3:194144669:T:TA	ENSG00000133657	intronic	0	NA	NA	ATP13A3	3	194144669
3:194145062:G:T	ENSG00000133657	intronic	0	NA	NA	ATP13A3	3	194145062
3:194145810:A:G	ENSG00000133657	intronic	0	NA	NA	ATP13A3	3	194145810
3:194148003:A:G	ENSG00000133657	intronic	0	NA	NA	ATP13A3	3	194148003
3:194149381:A:G	ENSG00000133657	intronic	0	NA	NA	ATP13A3	3	194149381
3:194152322:C:T	ENSG00000133657	intronic	0	NA	NA	ATP13A3	3	194152322
3:194152728:A:G	ENSG00000133657	intronic	0	NA	NA	ATP13A3	3	194152728
3:194152773:C:G	ENSG00000133657	intronic	0	NA	NA	ATP13A3	3	194152773
3:194154153:C:T	ENSG00000133657	intronic	0	NA	NA	ATP13A3	3	194154153
3:194156631:A:G	ENSG00000133657	intronic	0	NA	NA	ATP13A3	3	194156631
3:194158010:A:T	ENSG00000133657	intronic	0	NA	NA	ATP13A3	3	194158010
3:194159926:A:G	ENSG00000133657	intronic	0	NA	NA	ATP13A3	3	194159926
3:194161664:A:G	ENSG00000133657	intronic	0	NA	NA	ATP13A3	3	194161664
3:194161750:C:T	ENSG00000133657	intronic	0	NA	NA	ATP13A3	3	194161750
3:194162411:A:G	ENSG00000133657	intronic	0	NA	NA	ATP13A3	3	194162411
3:194164730:C:T	ENSG00000133657	intronic	0	NA	NA	ATP13A3	3	194164730
3:194165165:A:C	ENSG00000133657	intronic	0	NA	NA	ATP13A3	3	194165165
3:194167164:C:T	ENSG00000133657	intronic	0	NA	NA	ATP13A3	3	194167164
3:194167228:C:T	ENSG00000133657	intronic	0	NA	NA	ATP13A3	3	194167228
3:194177057:AT:ATT	ENSG00000133657	intronic	0	NA	NA	ATP13A3	3	194177057
3:194177057:A:ATT	ENSG00000133657	intronic	0	NA	NA	ATP13A3	3	194177057
3:194188831:C:T	ENSG00000133657	UTR5	0	NA	NA	ATP13A3	3	194188831
3:194190053:G:T	ENSG00000133657	intronic	0	NA	NA	ATP13A3	3	194190053
3:194194333:C:T	ENSG00000133657	intronic	0	NA	NA	ATP13A3	3	194194333
3:194195708:A:T	ENSG00000133657	intronic	0	NA	NA	ATP13A3	3	194195708
3:194196278:A:G	ENSG00000133657	intronic	0	NA	NA	ATP13A3	3	194196278
3:194201164:C:CA	ENSG00000133657	intronic	0	NA	NA	ATP13A3	3	194201164
3:194202703:C:T	ENSG00000133657	intronic	0	NA	NA	ATP13A3	3	194202703
3:194202772:A:G	ENSG00000133657	intronic	0	NA	NA	ATP13A3	3	194202772
3:194204146:C:G	ENSG00000133657	intronic	0	NA	NA	ATP13A3	3	194204146
3:194204276:A:G	ENSG00000133657	intronic	0	NA	NA	ATP13A3	3	194204276
3:194205215:G:T	ENSG00000133657	intronic	0	NA	NA	ATP13A3	3	194205215
3:194205229:A:G	ENSG00000133657	intronic	0	NA	NA	ATP13A3	3	194205229
3:194205385:C:T	ENSG00000133657	intronic	0	NA	NA	ATP13A3	3	194205385
3:194205861:C:T	ENSG00000133657	intronic	0	NA	NA	ATP13A3	3	194205861
3:194206605:C:T	ENSG00000133657	intronic	0	NA	NA	ATP13A3	3	194206605
3:194206987:C:G	ENSG00000133657	intronic	0	NA	NA	ATP13A3	3	194206987
3:194206990:A:AC	ENSG00000133657	intronic	0	NA	NA	ATP13A3	3	194206990
3:194207034:A:C	ENSG00000133657	intronic	0	NA	NA	ATP13A3	3	194207034
3:194207037:C:G	ENSG00000133657	intronic	0	NA	NA	ATP13A3	3	194207037
3:194207052:A:T	ENSG00000133657	intronic	0	NA	NA	ATP13A3	3	194207052
3:194207268:C:T	ENSG00000133657	intronic	0	NA	NA	ATP13A3	3	194207268
3:194207283:A:C	ENSG00000133657	intronic	0	NA	NA	ATP13A3	3	194207283
3:194207988:A:G	ENSG00000133657	intronic	0	NA	NA	ATP13A3	3	194207988
3:194208625:C:T	ENSG00000233058	ncRNA_exonic	0	NA	NA	LINC00884	3	194208625
3:194208968:A:AT	ENSG00000233058	ncRNA_exonic	0	NA	NA	LINC00884	3	194208968
3:194209162:C:T	ENSG00000233058	ncRNA_exonic	0	NA	NA	LINC00884	3	194209162
3:194211720:A:T	ENSG00000233058	ncRNA_intronic	0	NA	NA	LINC00884	3	194211720
3:194213532:G:T	ENSG00000233058	ncRNA_intronic	0	NA	NA	LINC00884	3	194213532
4:322080:A:G	ENSG00000186777	intergenic	22970	NA	NA	ZNF732	4	322080
4:322080:A:G	ENSG00000251535	intergenic	7967	NA	NA	RP11-478C6.1	4	322080
4:326936:A:G	ENSG00000186777	intergenic	27826	NA	NA	ZNF732	4	326936
4:326936:A:G	ENSG00000251535	intergenic	3111	NA	NA	RP11-478C6.1	4	326936
4:328421:A:G	ENSG00000186777	intergenic	29311	NA	NA	ZNF732	4	328421
4:328421:A:G	ENSG00000251535	intergenic	1626	NA	NA	RP11-478C6.1	4	328421
4:328480:A:C	ENSG00000186777	intergenic	29370	NA	NA	ZNF732	4	328480
4:328480:A:C	ENSG00000251535	intergenic	1567	NA	NA	RP11-478C6.1	4	328480
4:328906:A:C	ENSG00000186777	intergenic	29796	NA	NA	ZNF732	4	328906
4:328906:A:C	ENSG00000251535	intergenic	1141	NA	NA	RP11-478C6.1	4	328906
4:333310:A:G	ENSG00000131127	intronic	0	NA	NA	ZNF141	4	333310
4:341270:A:G	ENSG00000131127	intronic	0	NA	NA	ZNF141	4	341270
4:344138:C:T	ENSG00000131127	intronic	0	NA	NA	ZNF141	4	344138
4:348524:G:T	ENSG00000131127	intronic	0	NA	NA	ZNF141	4	348524
4:349847:C:G	ENSG00000131127	intronic	0	NA	NA	ZNF141	4	349847
4:351661:A:C	ENSG00000131127	intronic	0	NA	NA	ZNF141	4	351661
4:352890:A:G	ENSG00000131127	intronic	0	NA	NA	ZNF141	4	352890
4:357657:A:T	ENSG00000131127	intronic	0	NA	NA	ZNF141	4	357657
4:358932:A:G	ENSG00000131127	intronic	0	NA	NA	ZNF141	4	358932
4:359298:T:TTTG	ENSG00000131127	intronic	0	NA	NA	ZNF141	4	359298
4:360457:A:ATATTT	ENSG00000131127	intronic	0	NA	NA	ZNF141	4	360457
4:361495:A:G	ENSG00000131127	intronic	0	NA	NA	ZNF141	4	361495
4:364907:A:T	ENSG00000131127	intronic	0	NA	NA	ZNF141	4	364907
4:365331:T:TTGTGTG	ENSG00000131127	intronic	0	NA	NA	ZNF141	4	365331
4:368258:C:T	ENSG00000131127	UTR3	0	NA	NA	ZNF141	4	368258
4:373331:G:T	ENSG00000131127	intronic	0	NA	NA	ZNF141	4	373331
4:379239:C:T	ENSG00000131127	downstream	0	NA	NA	ZNF141	4	379239
4:383552:A:T	ENSG00000131127	intergenic	4899	NA	NA	ZNF141	4	383552
4:383552:A:T	ENSG00000249025	intergenic	3771	NA	NA	RP11-2H3.2	4	383552
4:384533:G:T	ENSG00000131127	intergenic	5880	NA	NA	ZNF141	4	384533
4:384533:G:T	ENSG00000249025	intergenic	2790	NA	NA	RP11-2H3.2	4	384533
4:387579:C:CTCTTT	ENSG00000249025	downstream	0	NA	NA	RP11-2H3.2	4	387579
4:387620:A:C	ENSG00000249025	downstream	0	NA	NA	RP11-2H3.2	4	387620
4:388515:G:T	ENSG00000249025	intergenic	1068	NA	NA	RP11-2H3.2	4	388515
4:388515:G:T	ENSG00000211482	intergenic	15083	NA	NA	AC092574.1	4	388515
4:388624:C:T	ENSG00000249025	intergenic	1177	NA	NA	RP11-2H3.2	4	388624
4:388624:C:T	ENSG00000211482	intergenic	14974	NA	NA	AC092574.1	4	388624
4:389472:A:G	ENSG00000249025	intergenic	2025	NA	NA	RP11-2H3.2	4	389472
4:389472:A:G	ENSG00000211482	intergenic	14126	NA	NA	AC092574.1	4	389472
4:390331:A:T	ENSG00000249025	intergenic	2884	NA	NA	RP11-2H3.2	4	390331
4:390331:A:T	ENSG00000211482	intergenic	13267	NA	NA	AC092574.1	4	390331
4:391479:G:GA	ENSG00000249025	intergenic	4032	NA	NA	RP11-2H3.2	4	391479
4:391479:G:GA	ENSG00000211482	intergenic	12118	NA	NA	AC092574.1	4	391479
4:394184:A:G	ENSG00000249025	intergenic	6737	NA	NA	RP11-2H3.2	4	394184
4:394184:A:G	ENSG00000211482	intergenic	9414	NA	NA	AC092574.1	4	394184
4:395119:C:T	ENSG00000249025	intergenic	7672	NA	NA	RP11-2H3.2	4	395119
4:395119:C:T	ENSG00000211482	intergenic	8479	NA	NA	AC092574.1	4	395119
4:397495:A:G	ENSG00000249025	intergenic	10048	NA	NA	RP11-2H3.2	4	397495
4:397495:A:G	ENSG00000211482	intergenic	6103	NA	NA	AC092574.1	4	397495
4:397518:C:T	ENSG00000249025	intergenic	10071	NA	NA	RP11-2H3.2	4	397518
4:397518:C:T	ENSG00000211482	intergenic	6080	NA	NA	AC092574.1	4	397518
4:399694:C:T	ENSG00000249025	intergenic	12247	NA	NA	RP11-2H3.2	4	399694
4:399694:C:T	ENSG00000211482	intergenic	3904	NA	NA	AC092574.1	4	399694
4:399773:G:GT	ENSG00000249025	intergenic	12326	NA	NA	RP11-2H3.2	4	399773
4:399773:G:GT	ENSG00000211482	intergenic	3825	NA	NA	AC092574.1	4	399773
4:400477:C:T	ENSG00000249025	intergenic	13030	NA	NA	RP11-2H3.2	4	400477
4:400477:C:T	ENSG00000211482	intergenic	3121	NA	NA	AC092574.1	4	400477
4:404598:A:G	ENSG00000211482	downstream	0	NA	NA	AC092574.1	4	404598
4:404976:T:TA	ENSG00000211482	intergenic	1272	NA	NA	AC092574.1	4	404976
4:404976:T:TA	ENSG00000272885	intergenic	4931	NA	NA	RP11-2H3.6	4	404976
4:408155:C:T	ENSG00000211482	intergenic	4451	NA	NA	AC092574.1	4	408155
4:408155:C:T	ENSG00000272885	intergenic	1752	NA	NA	RP11-2H3.6	4	408155
4:409159:A:G	ENSG00000272885	downstream	0	NA	NA	RP11-2H3.6	4	409159
4:412089:C:CT	ENSG00000272885	intergenic	1763	NA	NA	RP11-2H3.6	4	412089
4:412089:C:CT	ENSG00000251595	intergenic	7135	NA	NA	ABCA11P	4	412089
4:412097:G:GA	ENSG00000272885	intergenic	1771	NA	NA	RP11-2H3.6	4	412097
4:412097:G:GA	ENSG00000251595	intergenic	7126	NA	NA	ABCA11P	4	412097
4:413860:G:T	ENSG00000272885	intergenic	3534	NA	NA	RP11-2H3.6	4	413860
4:413860:G:T	ENSG00000251595	intergenic	5364	NA	NA	ABCA11P	4	413860
4:416596:G:T	ENSG00000272885	intergenic	6270	NA	NA	RP11-2H3.6	4	416596
4:416596:G:T	ENSG00000251595	intergenic	2628	NA	NA	ABCA11P	4	416596
4:423146:A:AACACAATATTCTCAGGCTTTGTTTTTTGTAAC	ENSG00000251595	ncRNA_intronic	0	NA	NA	ABCA11P	4	423146
4:424313:G:GAAATCCC	ENSG00000251595	ncRNA_intronic	0	NA	NA	ABCA11P	4	424313
4:425148:A:AT	ENSG00000251595	ncRNA_intronic	0	NA	NA	ABCA11P	4	425148
4:426240:T:TTTTG	ENSG00000251595	ncRNA_intronic	0	NA	NA	ABCA11P	4	426240
4:428311:C:G	ENSG00000251595	ncRNA_intronic	0	NA	NA	ABCA11P	4	428311
4:428733:C:G	ENSG00000251595	ncRNA_intronic	0	NA	NA	ABCA11P	4	428733
4:429117:A:G	ENSG00000251595	ncRNA_intronic	0	NA	NA	ABCA11P	4	429117
4:430221:C:T	ENSG00000251595	ncRNA_intronic	0	NA	NA	ABCA11P	4	430221
4:430656:C:G	ENSG00000251595	ncRNA_intronic	0	NA	NA	ABCA11P	4	430656
4:439940:C:CAT	ENSG00000251595	ncRNA_intronic	0	NA	NA	ABCA11P	4	439940
4:443352:A:C	ENSG00000251595	ncRNA_intronic	0	NA	NA	ABCA11P	4	443352
4:444493:A:G	ENSG00000251595	ncRNA_intronic	0	NA	NA	ABCA11P	4	444493
4:444697:A:G	ENSG00000251595	ncRNA_intronic	0	NA	NA	ABCA11P	4	444697
4:447235:C:G	ENSG00000251595	ncRNA_intronic	0	NA	NA	ABCA11P	4	447235
4:451562:A:G	ENSG00000251595	ncRNA_intronic	0	NA	NA	ABCA11P	4	451562
4:452039:C:T	ENSG00000251595	ncRNA_intronic	0	NA	NA	ABCA11P	4	452039
4:452705:A:T	ENSG00000251595	ncRNA_intronic	0	NA	NA	ABCA11P	4	452705
4:453015:C:G	ENSG00000251595	ncRNA_intronic	0	NA	NA	ABCA11P	4	453015
4:455384:A:G	ENSG00000251595	ncRNA_intronic	0	NA	NA	ABCA11P	4	455384
4:456324:G:T	ENSG00000251595	ncRNA_intronic	0	NA	NA	ABCA11P	4	456324
4:456777:C:T	ENSG00000251595	ncRNA_intronic	0	NA	NA	ABCA11P	4	456777
4:458871:TAAAA:TAAAAAA	ENSG00000251595	ncRNA_intronic	0	NA	NA	ABCA11P	4	458871
4:461009:A:AAAC	ENSG00000251595	ncRNA_intronic	0	NA	NA	ABCA11P	4	461009
4:461012:A:AAAAC	ENSG00000251595	ncRNA_intronic	0	NA	NA	ABCA11P	4	461012
4:461840:A:G	ENSG00000251595	ncRNA_intronic	0	NA	NA	ABCA11P	4	461840
4:463835:A:C	ENSG00000251595	ncRNA_intronic	0	NA	NA	ABCA11P	4	463835
4:464567:C:T	ENSG00000251595	ncRNA_intronic	0	NA	NA	ABCA11P	4	464567
4:468592:A:G	ENSG00000182903	intronic	0	NA	NA	ZNF721	4	468592
4:470044:A:G	ENSG00000182903	intronic	0	NA	NA	ZNF721	4	470044
4:472681:C:T	ENSG00000182903	intronic	0	NA	NA	ZNF721	4	472681
4:473935:A:C	ENSG00000182903	intronic	0	NA	NA	ZNF721	4	473935
4:475322:C:T	ENSG00000182903	intronic	0	NA	NA	ZNF721	4	475322
4:476342:A:G	ENSG00000182903	intronic	0	NA	NA	ZNF721	4	476342
4:476832:C:CTG	ENSG00000182903	intronic	0	NA	NA	ZNF721	4	476832
4:480298:A:C	ENSG00000182903	intronic	0	NA	NA	ZNF721	4	480298
4:480353:C:T	ENSG00000182903	intronic	0	NA	NA	ZNF721	4	480353
4:482589:A:G	ENSG00000182903	intronic	0	NA	NA	ZNF721	4	482589
4:482662:C:T	ENSG00000182903	intronic	0	NA	NA	ZNF721	4	482662
4:483202:A:G	ENSG00000182903	intronic	0	NA	NA	ZNF721	4	483202
4:483327:C:T	ENSG00000182903	intronic	0	NA	NA	ZNF721	4	483327
4:483899:A:G	ENSG00000182903	intronic	0	NA	NA	ZNF721	4	483899
4:484781:C:T	ENSG00000182903	intronic	0	NA	NA	ZNF721	4	484781
4:485144:C:T	ENSG00000182903	intronic	0	NA	NA	ZNF721	4	485144
4:488137:A:AT	ENSG00000182903	intronic	0	NA	NA	ZNF721	4	488137
4:488204:C:T	ENSG00000182903	intronic	0	NA	NA	ZNF721	4	488204
4:488386:A:C	ENSG00000182903	intronic	0	NA	NA	ZNF721	4	488386
4:490074:A:G	ENSG00000182903	intronic	0	NA	NA	ZNF721	4	490074
4:490165:T:TTATA	ENSG00000182903	intronic	0	NA	NA	ZNF721	4	490165
4:491211:A:AG	ENSG00000182903	intronic	0	NA	NA	ZNF721	4	491211
4:491700:C:CA	ENSG00000182903	intronic	0	NA	NA	ZNF721	4	491700
4:491919:A:G	ENSG00000182903	intronic	0	NA	NA	ZNF721	4	491919
4:496594:C:G	ENSG00000174227	intronic	0	NA	NA	PIGG	4	496594
4:497138:G:T	ENSG00000174227	intronic	0	NA	NA	PIGG	4	497138
4:498459:C:T	ENSG00000174227	intronic	0	NA	NA	PIGG	4	498459
4:499439:A:T	ENSG00000174227	intronic	0	NA	NA	PIGG	4	499439
4:500500:C:T	ENSG00000174227	intronic	0	NA	NA	PIGG	4	500500
4:5853538:A:AAAG	ENSG00000072832	intronic	0	NA	NA	CRMP1	4	5853538
4:5862425:A:ATT	ENSG00000072832	intronic	0	NA	NA	CRMP1	4	5862425
4:5862481:A:G	ENSG00000072832	intronic	0	NA	NA	CRMP1	4	5862481
4:5862580:A:G	ENSG00000072832	intronic	0	NA	NA	CRMP1	4	5862580
4:5862661:A:G	ENSG00000072832	intronic	0	NA	NA	CRMP1	4	5862661
4:5865900:A:G	ENSG00000072832	intronic	0	NA	NA	CRMP1	4	5865900
4:5869650:C:T	ENSG00000072832	intronic	0	NA	NA	CRMP1	4	5869650
4:5877659:C:T	ENSG00000072832	intronic	0	NA	NA	CRMP1	4	5877659
4:38107396:C:T	ENSG00000065882	intronic	0	NA	NA	TBC1D1	4	38107396
4:38107712:A:G	ENSG00000065882	intronic	0	NA	NA	TBC1D1	4	38107712
4:38109529:A:G	ENSG00000065882	intronic	0	NA	NA	TBC1D1	4	38109529
4:38110240:A:G	ENSG00000065882	intronic	0	NA	NA	TBC1D1	4	38110240
4:38120755:C:CAT	ENSG00000065882	intronic	0	NA	NA	TBC1D1	4	38120755
4:38122231:A:G	ENSG00000065882	intronic	0	NA	NA	TBC1D1	4	38122231
4:38127230:G:GT	ENSG00000065882	intronic	0	NA	NA	TBC1D1	4	38127230
4:103394414:C:T	ENSG00000251572	intergenic	11105	NA	NA	AF213884.1	4	103394414
4:103394414:C:T	ENSG00000260651	intergenic	27584	NA	NA	AF213884.2	4	103394414
4:103399049:A:C	ENSG00000251572	intergenic	15740	NA	NA	AF213884.1	4	103399049
4:103399049:A:C	ENSG00000260651	intergenic	22949	NA	NA	AF213884.2	4	103399049
4:103400318:C:T	ENSG00000251572	intergenic	17009	NA	NA	AF213884.1	4	103400318
4:103400318:C:T	ENSG00000260651	intergenic	21680	NA	NA	AF213884.2	4	103400318
4:103400873:C:G	ENSG00000251572	intergenic	17564	NA	NA	AF213884.1	4	103400873
4:103400873:C:G	ENSG00000260651	intergenic	21125	NA	NA	AF213884.2	4	103400873
4:103401255:G:T	ENSG00000251572	intergenic	17946	NA	NA	AF213884.1	4	103401255
4:103401255:G:T	ENSG00000260651	intergenic	20743	NA	NA	AF213884.2	4	103401255
4:103401723:A:G	ENSG00000251572	intergenic	18414	NA	NA	AF213884.1	4	103401723
4:103401723:A:G	ENSG00000260651	intergenic	20275	NA	NA	AF213884.2	4	103401723
4:103403494:A:G	ENSG00000251572	intergenic	20185	NA	NA	AF213884.1	4	103403494
4:103403494:A:G	ENSG00000260651	intergenic	18504	NA	NA	AF213884.2	4	103403494
4:103404302:A:G	ENSG00000251572	intergenic	20993	NA	NA	AF213884.1	4	103404302
4:103404302:A:G	ENSG00000260651	intergenic	17696	NA	NA	AF213884.2	4	103404302
4:103406448:C:T	ENSG00000251572	intergenic	23139	NA	NA	AF213884.1	4	103406448
4:103406448:C:T	ENSG00000260651	intergenic	15550	NA	NA	AF213884.2	4	103406448
4:103406511:A:G	ENSG00000251572	intergenic	23202	NA	NA	AF213884.1	4	103406511
4:103406511:A:G	ENSG00000260651	intergenic	15487	NA	NA	AF213884.2	4	103406511
4:103406914:T:TA	ENSG00000251572	intergenic	23605	NA	NA	AF213884.1	4	103406914
4:103406914:T:TA	ENSG00000260651	intergenic	15083	NA	NA	AF213884.2	4	103406914
4:103407342:C:T	ENSG00000251572	intergenic	24033	NA	NA	AF213884.1	4	103407342
4:103407342:C:T	ENSG00000260651	intergenic	14656	NA	NA	AF213884.2	4	103407342
4:103407428:A:G	ENSG00000251572	intergenic	24119	NA	NA	AF213884.1	4	103407428
4:103407428:A:G	ENSG00000260651	intergenic	14570	NA	NA	AF213884.2	4	103407428
4:103408107:C:CA	ENSG00000251572	intergenic	24798	NA	NA	AF213884.1	4	103408107
4:103408107:C:CA	ENSG00000260651	intergenic	13891	NA	NA	AF213884.2	4	103408107
4:103411034:A:T	ENSG00000251572	intergenic	27725	NA	NA	AF213884.1	4	103411034
4:103411034:A:T	ENSG00000260651	intergenic	10964	NA	NA	AF213884.2	4	103411034
4:103411099:A:G	ENSG00000251572	intergenic	27790	NA	NA	AF213884.1	4	103411099
4:103411099:A:G	ENSG00000260651	intergenic	10899	NA	NA	AF213884.2	4	103411099
4:103412345:G:T	ENSG00000251572	intergenic	29036	NA	NA	AF213884.1	4	103412345
4:103412345:G:T	ENSG00000260651	intergenic	9653	NA	NA	AF213884.2	4	103412345
4:103413351:C:T	ENSG00000251572	intergenic	30042	NA	NA	AF213884.1	4	103413351
4:103413351:C:T	ENSG00000260651	intergenic	8647	NA	NA	AF213884.2	4	103413351
4:103414175:A:G	ENSG00000251572	intergenic	30866	NA	NA	AF213884.1	4	103414175
4:103414175:A:G	ENSG00000260651	intergenic	7823	NA	NA	AF213884.2	4	103414175
4:103415813:C:T	ENSG00000251572	intergenic	32504	NA	NA	AF213884.1	4	103415813
4:103415813:C:T	ENSG00000260651	intergenic	6185	NA	NA	AF213884.2	4	103415813
4:103415822:A:C	ENSG00000251572	intergenic	32513	NA	NA	AF213884.1	4	103415822
4:103415822:A:C	ENSG00000260651	intergenic	6176	NA	NA	AF213884.2	4	103415822
4:103417116:C:T	ENSG00000251572	intergenic	33807	NA	NA	AF213884.1	4	103417116
4:103417116:C:T	ENSG00000260651	intergenic	4882	NA	NA	AF213884.2	4	103417116
4:103418185:C:G	ENSG00000251572	intergenic	34876	NA	NA	AF213884.1	4	103418185
4:103418185:C:G	ENSG00000260651	intergenic	3813	NA	NA	AF213884.2	4	103418185
4:103418957:C:T	ENSG00000251572	intergenic	35648	NA	NA	AF213884.1	4	103418957
4:103418957:C:T	ENSG00000260651	intergenic	3041	NA	NA	AF213884.2	4	103418957
4:103420851:C:CCTCT	ENSG00000251572	intergenic	37542	NA	NA	AF213884.1	4	103420851
4:103420851:C:CCTCT	ENSG00000260651	intergenic	1147	NA	NA	AF213884.2	4	103420851
4:103422154:C:CATTG	ENSG00000260651	ncRNA_exonic	0	NA	NA	AF213884.2	4	103422154
4:103422504:C:G	ENSG00000109320	UTR5	0	NA	NA	NFKB1	4	103422504
4:103423326:G:T	ENSG00000109320	splicing	0	NA	NA	NFKB1	4	103423326
4:103423493:G:T	ENSG00000109320	intronic	0	NA	NA	NFKB1	4	103423493
4:103423667:A:G	ENSG00000109320	intronic	0	NA	NA	NFKB1	4	103423667
4:103424193:A:G	ENSG00000109320	intronic	0	NA	NA	NFKB1	4	103424193
4:103426339:C:T	ENSG00000109320	intronic	0	NA	NA	NFKB1	4	103426339
4:103428615:A:T	ENSG00000109320	intronic	0	NA	NA	NFKB1	4	103428615
4:103432974:A:G	ENSG00000109320	intronic	0	NA	NA	NFKB1	4	103432974
4:103433346:C:T	ENSG00000109320	intronic	0	NA	NA	NFKB1	4	103433346
4:103434137:A:T	ENSG00000109320	intronic	0	NA	NA	NFKB1	4	103434137
4:103434253:C:T	ENSG00000109320	intronic	0	NA	NA	NFKB1	4	103434253
4:103436641:C:G	ENSG00000109320	intronic	0	NA	NA	NFKB1	4	103436641
4:103437587:A:G	ENSG00000109320	intronic	0	NA	NA	NFKB1	4	103437587
4:103437601:A:G	ENSG00000109320	intronic	0	NA	NA	NFKB1	4	103437601
4:103437735:C:CT	ENSG00000109320	intronic	0	NA	NA	NFKB1	4	103437735
4:103438439:A:G	ENSG00000109320	intronic	0	NA	NA	NFKB1	4	103438439
4:103439425:C:T	ENSG00000109320	intronic	0	NA	NA	NFKB1	4	103439425
4:103440065:C:G	ENSG00000109320	intronic	0	NA	NA	NFKB1	4	103440065
4:103440093:C:G	ENSG00000109320	intronic	0	NA	NA	NFKB1	4	103440093
4:103443569:A:G	ENSG00000109320	intronic	0	NA	NA	NFKB1	4	103443569
4:103444474:C:T	ENSG00000109320	intronic	0	NA	NA	NFKB1	4	103444474
4:103444533:C:T	ENSG00000109320	intronic	0	NA	NA	NFKB1	4	103444533
4:103444698:C:T	ENSG00000109320	intronic	0	NA	NA	NFKB1	4	103444698
4:103446115:A:G	ENSG00000109320	intronic	0	NA	NA	NFKB1	4	103446115
4:103446417:C:CTG	ENSG00000109320	intronic	0	NA	NA	NFKB1	4	103446417
4:103448080:C:CGT	ENSG00000109320	intronic	0	NA	NA	NFKB1	4	103448080
4:103448582:A:C	ENSG00000109320	intronic	0	NA	NA	NFKB1	4	103448582
4:103448903:A:T	ENSG00000109320	intronic	0	NA	NA	NFKB1	4	103448903
4:103449041:C:T	ENSG00000109320	intronic	0	NA	NA	NFKB1	4	103449041
4:103450083:A:G	ENSG00000109320	intronic	0	NA	NA	NFKB1	4	103450083
4:103450167:A:T	ENSG00000109320	intronic	0	NA	NA	NFKB1	4	103450167
4:103450377:A:G	ENSG00000109320	intronic	0	NA	NA	NFKB1	4	103450377
4:103453980:A:G	ENSG00000109320	intronic	0	NA	NA	NFKB1	4	103453980
4:103457418:C:T	ENSG00000109320	intronic	0	NA	NA	NFKB1	4	103457418
4:103457585:G:T	ENSG00000109320	intronic	0	NA	NA	NFKB1	4	103457585
4:103458178:A:G	ENSG00000109320	intronic	0	NA	NA	NFKB1	4	103458178
4:103458825:A:G	ENSG00000109320	intronic	0	NA	NA	NFKB1	4	103458825
4:103458877:A:G	ENSG00000109320	intronic	0	NA	NA	NFKB1	4	103458877
4:103458888:T:TCA	ENSG00000109320	intronic	0	NA	NA	NFKB1	4	103458888
4:103461107:A:G	ENSG00000109320	intronic	0	NA	NA	NFKB1	4	103461107
4:103461727:A:AT	ENSG00000109320	intronic	0	NA	NA	NFKB1	4	103461727
4:103462038:C:T	ENSG00000109320	intronic	0	NA	NA	NFKB1	4	103462038
4:103462486:T:TG	ENSG00000109320	intronic	0	NA	NA	NFKB1	4	103462486
4:103462797:A:G	ENSG00000109320	intronic	0	NA	NA	NFKB1	4	103462797
4:103463007:C:T	ENSG00000109320	intronic	0	NA	NA	NFKB1	4	103463007
4:103463328:C:G	ENSG00000109320	intronic	0	NA	NA	NFKB1	4	103463328
4:103465612:A:G	ENSG00000109320	intronic	0	NA	NA	NFKB1	4	103465612
4:103466749:C:T	ENSG00000109320	intronic	0	NA	NA	NFKB1	4	103466749
4:103468518:A:G	ENSG00000109320	intronic	0	NA	NA	NFKB1	4	103468518
4:103469967:C:T	ENSG00000109320	intronic	0	NA	NA	NFKB1	4	103469967
4:103470193:A:G	ENSG00000109320	intronic	0	NA	NA	NFKB1	4	103470193
4:103471251:A:G	ENSG00000109320	intronic	0	NA	NA	NFKB1	4	103471251
4:103471434:A:G	ENSG00000109320	intronic	0	NA	NA	NFKB1	4	103471434
4:103471939:A:G	ENSG00000109320	intronic	0	NA	NA	NFKB1	4	103471939
4:103472524:C:T	ENSG00000109320	intronic	0	NA	NA	NFKB1	4	103472524
4:103472885:A:G	ENSG00000109320	intronic	0	NA	NA	NFKB1	4	103472885
4:103474768:C:T	ENSG00000109320	intronic	0	NA	NA	NFKB1	4	103474768
4:103475444:G:T	ENSG00000109320	intronic	0	NA	NA	NFKB1	4	103475444
4:103476166:A:T	ENSG00000109320	intronic	0	NA	NA	NFKB1	4	103476166
4:103478265:A:G	ENSG00000109320	intronic	0	NA	NA	NFKB1	4	103478265
4:103479279:A:G	ENSG00000109320	intronic	0	NA	NA	NFKB1	4	103479279
4:103480246:A:C	ENSG00000109320	intronic	0	NA	NA	NFKB1	4	103480246
4:103481351:G:T	ENSG00000109320	intronic	0	NA	NA	NFKB1	4	103481351
4:103481561:C:T	ENSG00000109320	intronic	0	NA	NA	NFKB1	4	103481561
4:103482438:G:T	ENSG00000109320	intronic	0	NA	NA	NFKB1	4	103482438
4:103482453:C:T	ENSG00000109320	intronic	0	NA	NA	NFKB1	4	103482453
4:103484615:C:T	ENSG00000109320	intronic	0	NA	NA	NFKB1	4	103484615
4:103485780:A:G	ENSG00000109320	intronic	0	NA	NA	NFKB1	4	103485780
4:103486216:A:T	ENSG00000109320	intronic	0	NA	NA	NFKB1	4	103486216
4:103486297:G:GT	ENSG00000109320	intronic	0	NA	NA	NFKB1	4	103486297
4:103486697:A:C	ENSG00000109320	intronic	0	NA	NA	NFKB1	4	103486697
4:103486969:A:G	ENSG00000109320	intronic	0	NA	NA	NFKB1	4	103486969
4:103487300:A:G	ENSG00000109320	intronic	0	NA	NA	NFKB1	4	103487300
4:103488491:A:G	ENSG00000109320	intronic	0	NA	NA	NFKB1	4	103488491
4:103488986:A:T	ENSG00000109320	intronic	0	NA	NA	NFKB1	4	103488986
4:103489603:A:G	ENSG00000109320	intronic	0	NA	NA	NFKB1	4	103489603
4:103489983:G:T	ENSG00000109320	intronic	0	NA	NA	NFKB1	4	103489983
4:103491724:A:G	ENSG00000109320	intronic	0	NA	NA	NFKB1	4	103491724
4:103491863:A:C	ENSG00000109320	intronic	0	NA	NA	NFKB1	4	103491863
4:103492383:A:G	ENSG00000109320	intronic	0	NA	NA	NFKB1	4	103492383
4:103492669:A:G	ENSG00000109320	intronic	0	NA	NA	NFKB1	4	103492669
4:103494230:C:T	ENSG00000109320	intronic	0	NA	NA	NFKB1	4	103494230
4:103495532:A:G	ENSG00000109320	intronic	0	NA	NA	NFKB1	4	103495532
4:103496667:C:T	ENSG00000109320	intronic	0	NA	NA	NFKB1	4	103496667
4:103497785:A:G	ENSG00000109320	intronic	0	NA	NA	NFKB1	4	103497785
4:103498455:C:T	ENSG00000109320	intronic	0	NA	NA	NFKB1	4	103498455
4:103500788:C:T	ENSG00000109320	intronic	0	NA	NA	NFKB1	4	103500788
4:103500805:A:T	ENSG00000109320	intronic	0	NA	NA	NFKB1	4	103500805
4:103500875:C:T	ENSG00000109320	intronic	0	NA	NA	NFKB1	4	103500875
4:103501054:C:G	ENSG00000109320	intronic	0	NA	NA	NFKB1	4	103501054
4:103502551:A:G	ENSG00000109320	intronic	0	NA	NA	NFKB1	4	103502551
4:103502762:C:T	ENSG00000109320	intronic	0	NA	NA	NFKB1	4	103502762
4:103503824:C:G	ENSG00000109320	intronic	0	NA	NA	NFKB1	4	103503824
4:103504305:C:T	ENSG00000109320	intronic	0	NA	NA	NFKB1	4	103504305
4:103504939:T:TCTC	ENSG00000109320	intronic	0	NA	NA	NFKB1	4	103504939
4:103504943:A:C	ENSG00000109320	intronic	0	NA	NA	NFKB1	4	103504943
4:103504945:A:G	ENSG00000109320	intronic	0	NA	NA	NFKB1	4	103504945
4:103504948:A:T	ENSG00000109320	intronic	0	NA	NA	NFKB1	4	103504948
4:103506095:A:G	ENSG00000109320	intronic	0	NA	NA	NFKB1	4	103506095
4:103506444:C:T	ENSG00000109320	intronic	0	NA	NA	NFKB1	4	103506444
4:103507703:C:G	ENSG00000109320	intronic	0	NA	NA	NFKB1	4	103507703
4:103508526:C:T	ENSG00000109320	intronic	0	NA	NA	NFKB1	4	103508526
4:103508703:C:T	ENSG00000109320	intronic	0	NA	NA	NFKB1	4	103508703
4:103508824:A:G	ENSG00000109320	intronic	0	NA	NA	NFKB1	4	103508824
4:103509025:A:T	ENSG00000109320	intronic	0	NA	NA	NFKB1	4	103509025
4:103509436:A:G	ENSG00000109320	intronic	0	NA	NA	NFKB1	4	103509436
4:103509455:C:T	ENSG00000109320	intronic	0	NA	NA	NFKB1	4	103509455
4:103509681:C:T	ENSG00000109320	intronic	0	NA	NA	NFKB1	4	103509681
4:103510511:C:T	ENSG00000109320	intronic	0	NA	NA	NFKB1	4	103510511
4:103511114:A:G	ENSG00000109320	intronic	0	NA	NA	NFKB1	4	103511114
4:103511330:C:T	ENSG00000109320	intronic	0	NA	NA	NFKB1	4	103511330
4:103511747:T:TG	ENSG00000109320	intronic	0	NA	NA	NFKB1	4	103511747
4:103512451:G:T	ENSG00000109320	intronic	0	NA	NA	NFKB1	4	103512451
4:103513073:C:G	ENSG00000109320	intronic	0	NA	NA	NFKB1	4	103513073
4:103514445:C:G	ENSG00000109320	intronic	0	NA	NA	NFKB1	4	103514445
4:103514741:C:T	ENSG00000109320	intronic	0	NA	NA	NFKB1	4	103514741
4:103514993:A:G	ENSG00000109320	intronic	0	NA	NA	NFKB1	4	103514993
4:103515313:A:G	ENSG00000109320	intronic	0	NA	NA	NFKB1	4	103515313
4:103515591:C:G	ENSG00000109320	intronic	0	NA	NA	NFKB1	4	103515591
4:103516811:C:T	ENSG00000109320	intronic	0	NA	NA	NFKB1	4	103516811
4:103518305:A:G	ENSG00000109320	intronic	0	NA	NA	NFKB1	4	103518305
4:103519365:C:G	ENSG00000109320	intronic	0	NA	NA	NFKB1	4	103519365
4:103522498:TAAA:TAAAA	ENSG00000109320	intronic	0	NA	NA	NFKB1	4	103522498
4:103522498:T:TAAAA	ENSG00000109320	intronic	0	NA	NA	NFKB1	4	103522498
4:103524331:A:G	ENSG00000109320	intronic	0	NA	NA	NFKB1	4	103524331
4:103524538:A:AT	ENSG00000109320	intronic	0	NA	NA	NFKB1	4	103524538
4:103524629:A:G	ENSG00000109320	intronic	0	NA	NA	NFKB1	4	103524629
4:103525350:C:T	ENSG00000109320	intronic	0	NA	NA	NFKB1	4	103525350
4:103525508:C:G	ENSG00000109320	intronic	0	NA	NA	NFKB1	4	103525508
4:103525931:C:T	ENSG00000109320	intronic	0	NA	NA	NFKB1	4	103525931
4:103526428:A:G	ENSG00000109320	intronic	0	NA	NA	NFKB1	4	103526428
4:103526531:C:T	ENSG00000109320	intronic	0	NA	NA	NFKB1	4	103526531
4:103526674:A:G	ENSG00000109320	intronic	0	NA	NA	NFKB1	4	103526674
4:103529815:C:CT	ENSG00000109320	intronic	0	NA	NA	NFKB1	4	103529815
4:103529963:A:G	ENSG00000109320	intronic	0	NA	NA	NFKB1	4	103529963
4:103530056:A:T	ENSG00000109320	intronic	0	NA	NA	NFKB1	4	103530056
4:103530768:C:CA	ENSG00000109320	intronic	0	NA	NA	NFKB1	4	103530768
4:103531112:A:G	ENSG00000109320	intronic	0	NA	NA	NFKB1	4	103531112
4:103534560:C:G	ENSG00000109320	intronic	0	NA	NA	NFKB1	4	103534560
4:103536413:C:T	ENSG00000109320	intronic	0	NA	NA	NFKB1	4	103536413
4:103537442:C:T	ENSG00000109320	intronic	0	NA	NA	NFKB1	4	103537442
4:103538911:C:G	ENSG00000109320	downstream	0	NA	NA	NFKB1	4	103538911
4:103540313:A:G	ENSG00000109320	intergenic	1854	NA	NA	NFKB1	4	103540313
4:103540313:A:G	ENSG00000109323	intergenic	12737	NA	NA	MANBA	4	103540313
4:103540762:A:G	ENSG00000109320	intergenic	2303	NA	NA	NFKB1	4	103540762
4:103540762:A:G	ENSG00000109323	intergenic	12288	NA	NA	MANBA	4	103540762
4:103540780:C:T	ENSG00000109320	intergenic	2321	NA	NA	NFKB1	4	103540780
4:103540780:C:T	ENSG00000109323	intergenic	12270	NA	NA	MANBA	4	103540780
4:103542695:G:GC	ENSG00000109320	intergenic	4236	NA	NA	NFKB1	4	103542695
4:103542695:G:GC	ENSG00000109323	intergenic	10354	NA	NA	MANBA	4	103542695
4:103544607:G:GT	ENSG00000109320	intergenic	6148	NA	NA	NFKB1	4	103544607
4:103544607:G:GT	ENSG00000109323	intergenic	8442	NA	NA	MANBA	4	103544607
4:103545253:C:T	ENSG00000109320	intergenic	6794	NA	NA	NFKB1	4	103545253
4:103545253:C:T	ENSG00000109323	intergenic	7797	NA	NA	MANBA	4	103545253
4:103545327:A:G	ENSG00000109320	intergenic	6868	NA	NA	NFKB1	4	103545327
4:103545327:A:G	ENSG00000109323	intergenic	7723	NA	NA	MANBA	4	103545327
4:103545487:A:G	ENSG00000109320	intergenic	7028	NA	NA	NFKB1	4	103545487
4:103545487:A:G	ENSG00000109323	intergenic	7563	NA	NA	MANBA	4	103545487
4:103545797:A:G	ENSG00000109320	intergenic	7338	NA	NA	NFKB1	4	103545797
4:103545797:A:G	ENSG00000109323	intergenic	7253	NA	NA	MANBA	4	103545797
4:103545848:C:T	ENSG00000109320	intergenic	7389	NA	NA	NFKB1	4	103545848
4:103545848:C:T	ENSG00000109323	intergenic	7202	NA	NA	MANBA	4	103545848
4:103545897:T:TCTC	ENSG00000109320	intergenic	7438	NA	NA	NFKB1	4	103545897
4:103545897:T:TCTC	ENSG00000109323	intergenic	7150	NA	NA	MANBA	4	103545897
4:103546186:A:G	ENSG00000109320	intergenic	7727	NA	NA	NFKB1	4	103546186
4:103546186:A:G	ENSG00000109323	intergenic	6864	NA	NA	MANBA	4	103546186
4:103546304:A:C	ENSG00000109320	intergenic	7845	NA	NA	NFKB1	4	103546304
4:103546304:A:C	ENSG00000109323	intergenic	6746	NA	NA	MANBA	4	103546304
4:103546427:T:TTC	ENSG00000109320	intergenic	7968	NA	NA	NFKB1	4	103546427
4:103546427:T:TTC	ENSG00000109323	intergenic	6623	NA	NA	MANBA	4	103546427
4:103547142:G:T	ENSG00000109320	intergenic	8683	NA	NA	NFKB1	4	103547142
4:103547142:G:T	ENSG00000109323	intergenic	5908	NA	NA	MANBA	4	103547142
4:103550006:C:T	ENSG00000109320	intergenic	11547	NA	NA	NFKB1	4	103550006
4:103550006:C:T	ENSG00000109323	intergenic	3044	NA	NA	MANBA	4	103550006
4:103550075:A:G	ENSG00000109320	intergenic	11616	NA	NA	NFKB1	4	103550075
4:103550075:A:G	ENSG00000109323	intergenic	2975	NA	NA	MANBA	4	103550075
4:103550096:A:G	ENSG00000109320	intergenic	11637	NA	NA	NFKB1	4	103550096
4:103550096:A:G	ENSG00000109323	intergenic	2954	NA	NA	MANBA	4	103550096
4:103550248:A:G	ENSG00000109320	intergenic	11789	NA	NA	NFKB1	4	103550248
4:103550248:A:G	ENSG00000109323	intergenic	2802	NA	NA	MANBA	4	103550248
4:103551376:C:T	ENSG00000109320	intergenic	12917	NA	NA	NFKB1	4	103551376
4:103551376:C:T	ENSG00000109323	intergenic	1674	NA	NA	MANBA	4	103551376
4:103551603:A:G	ENSG00000109320	intergenic	13144	NA	NA	NFKB1	4	103551603
4:103551603:A:G	ENSG00000109323	intergenic	1447	NA	NA	MANBA	4	103551603
4:103551759:C:T	ENSG00000109320	intergenic	13300	NA	NA	NFKB1	4	103551759
4:103551759:C:T	ENSG00000109323	intergenic	1291	NA	NA	MANBA	4	103551759
4:103551818:C:T	ENSG00000109320	intergenic	13359	NA	NA	NFKB1	4	103551818
4:103551818:C:T	ENSG00000109323	intergenic	1232	NA	NA	MANBA	4	103551818
4:103551909:A:C	ENSG00000109320	intergenic	13450	NA	NA	NFKB1	4	103551909
4:103551909:A:C	ENSG00000109323	intergenic	1141	NA	NA	MANBA	4	103551909
4:103552068:C:T	ENSG00000109323	downstream	0	NA	NA	MANBA	4	103552068
4:103552253:C:T	ENSG00000109323	downstream	0	NA	NA	MANBA	4	103552253
4:103552263:G:T	ENSG00000109323	downstream	0	NA	NA	MANBA	4	103552263
4:103552430:A:G	ENSG00000109323	downstream	0	NA	NA	MANBA	4	103552430
4:103552709:C:T	ENSG00000109323	downstream	0	NA	NA	MANBA	4	103552709
4:103552813:C:T	ENSG00000109323	downstream	0	NA	NA	MANBA	4	103552813
4:103552830:A:G	ENSG00000109323	downstream	0	NA	NA	MANBA	4	103552830
4:103553053:A:G	ENSG00000109323	UTR3	0	NA	NA	MANBA	4	103553053
4:103553090:A:G	ENSG00000109323	UTR3	0	NA	NA	MANBA	4	103553090
4:103553447:GA:GAA	ENSG00000109323	intronic	0	NA	NA	MANBA	4	103553447
4:103553447:GAA:GAAA	ENSG00000109323	intronic	0	NA	NA	MANBA	4	103553447
4:103553447:AAA:GAA	ENSG00000109323	intronic	0	NA	NA	MANBA	4	103553447
4:103553543:C:T	ENSG00000109323	intronic	0	NA	NA	MANBA	4	103553543
4:103553665:A:G	ENSG00000109323	intronic	0	NA	NA	MANBA	4	103553665
4:103553916:A:C	ENSG00000109323	intronic	0	NA	NA	MANBA	4	103553916
4:103553926:C:T	ENSG00000109323	intronic	0	NA	NA	MANBA	4	103553926
4:103554019:A:G	ENSG00000109323	intronic	0	NA	NA	MANBA	4	103554019
4:103554108:C:G	ENSG00000109323	intronic	0	NA	NA	MANBA	4	103554108
4:103554113:A:T	ENSG00000109323	intronic	0	NA	NA	MANBA	4	103554113
4:103554261:G:T	ENSG00000109323	intronic	0	NA	NA	MANBA	4	103554261
4:103554330:C:CT	ENSG00000109323	intronic	0	NA	NA	MANBA	4	103554330
4:103554335:A:T	ENSG00000109323	intronic	0	NA	NA	MANBA	4	103554335
4:103554340:C:T	ENSG00000109323	intronic	0	NA	NA	MANBA	4	103554340
4:103554350:A:T	ENSG00000109323	intronic	0	NA	NA	MANBA	4	103554350
4:103554522:C:T	ENSG00000109323	intronic	0	NA	NA	MANBA	4	103554522
4:103554713:A:G	ENSG00000109323	intronic	0	NA	NA	MANBA	4	103554713
4:103554722:A:G	ENSG00000109323	intronic	0	NA	NA	MANBA	4	103554722
4:103554733:A:G	ENSG00000109323	intronic	0	NA	NA	MANBA	4	103554733
4:103554773:C:G	ENSG00000109323	intronic	0	NA	NA	MANBA	4	103554773
4:103554793:A:G	ENSG00000109323	intronic	0	NA	NA	MANBA	4	103554793
4:103554810:A:C	ENSG00000109323	intronic	0	NA	NA	MANBA	4	103554810
4:103554821:C:T	ENSG00000109323	intronic	0	NA	NA	MANBA	4	103554821
4:103554910:A:C	ENSG00000109323	intronic	0	NA	NA	MANBA	4	103554910
4:103554930:T:TG	ENSG00000109323	intronic	0	NA	NA	MANBA	4	103554930
4:103554975:A:G	ENSG00000109323	intronic	0	NA	NA	MANBA	4	103554975
4:103554992:A:G	ENSG00000109323	intronic	0	NA	NA	MANBA	4	103554992
4:103555061:G:GC	ENSG00000109323	intronic	0	NA	NA	MANBA	4	103555061
4:103555233:C:T	ENSG00000109323	intronic	0	NA	NA	MANBA	4	103555233
4:103555252:A:G	ENSG00000109323	intronic	0	NA	NA	MANBA	4	103555252
4:103555253:C:T	ENSG00000109323	intronic	0	NA	NA	MANBA	4	103555253
4:103555417:A:C	ENSG00000109323	intronic	0	NA	NA	MANBA	4	103555417
4:103555611:A:C	ENSG00000109323	intronic	0	NA	NA	MANBA	4	103555611
4:103555612:A:G	ENSG00000109323	intronic	0	NA	NA	MANBA	4	103555612
4:103555619:C:G	ENSG00000109323	intronic	0	NA	NA	MANBA	4	103555619
4:103555645:T:TG	ENSG00000109323	intronic	0	NA	NA	MANBA	4	103555645
4:103555676:C:T	ENSG00000109323	intronic	0	NA	NA	MANBA	4	103555676
4:103555803:C:G	ENSG00000109323	intronic	0	NA	NA	MANBA	4	103555803
4:103555821:A:G	ENSG00000109323	intronic	0	NA	NA	MANBA	4	103555821
4:103555992:A:G	ENSG00000109323	exonic	0	synonymous SNV	exon15	MANBA	4	103555992
4:103556316:C:T	ENSG00000109323	intronic	0	NA	NA	MANBA	4	103556316
4:103556367:G:GT	ENSG00000109323	intronic	0	NA	NA	MANBA	4	103556367
4:103556462:C:G	ENSG00000109323	intronic	0	NA	NA	MANBA	4	103556462
4:103556861:C:T	ENSG00000109323	intronic	0	NA	NA	MANBA	4	103556861
4:103557077:A:G	ENSG00000109323	exonic	0	nonsynonymous SNV	exon14	MANBA	4	103557077
4:103557192:C:T	ENSG00000109323	intronic	0	NA	NA	MANBA	4	103557192
4:103557219:C:T	ENSG00000109323	intronic	0	NA	NA	MANBA	4	103557219
4:103557251:A:G	ENSG00000109323	intronic	0	NA	NA	MANBA	4	103557251
4:103557311:C:G	ENSG00000109323	intronic	0	NA	NA	MANBA	4	103557311
4:103557529:G:T	ENSG00000109323	intronic	0	NA	NA	MANBA	4	103557529
4:103557664:A:G	ENSG00000109323	intronic	0	NA	NA	MANBA	4	103557664
4:103557753:C:T	ENSG00000109323	intronic	0	NA	NA	MANBA	4	103557753
4:103558169:C:G	ENSG00000109323	intronic	0	NA	NA	MANBA	4	103558169
4:103558514:A:T	ENSG00000109323	intronic	0	NA	NA	MANBA	4	103558514
4:103558805:C:T	ENSG00000109323	intronic	0	NA	NA	MANBA	4	103558805
4:103558853:A:G	ENSG00000109323	intronic	0	NA	NA	MANBA	4	103558853
4:103558951:C:T	ENSG00000109323	intronic	0	NA	NA	MANBA	4	103558951
4:103559630:C:T	ENSG00000109323	intronic	0	NA	NA	MANBA	4	103559630
4:103559633:G:T	ENSG00000109323	intronic	0	NA	NA	MANBA	4	103559633
4:103559876:A:G	ENSG00000109323	intronic	0	NA	NA	MANBA	4	103559876
4:103561709:A:G	ENSG00000109323	intronic	0	NA	NA	MANBA	4	103561709
4:103567348:G:T	ENSG00000109323	intronic	0	NA	NA	MANBA	4	103567348
4:103569283:A:G	ENSG00000109323	intronic	0	NA	NA	MANBA	4	103569283
4:103572320:A:G	ENSG00000109323	intronic	0	NA	NA	MANBA	4	103572320
4:103572440:A:G	ENSG00000109323	intronic	0	NA	NA	MANBA	4	103572440
4:103572751:G:T	ENSG00000109323	intronic	0	NA	NA	MANBA	4	103572751
4:103572946:C:T	ENSG00000109323	intronic	0	NA	NA	MANBA	4	103572946
4:103573082:C:T	ENSG00000109323	intronic	0	NA	NA	MANBA	4	103573082
4:103573122:T:TTTAA	ENSG00000109323	intronic	0	NA	NA	MANBA	4	103573122
4:103573323:C:T	ENSG00000109323	intronic	0	NA	NA	MANBA	4	103573323
4:103573377:C:G	ENSG00000109323	intronic	0	NA	NA	MANBA	4	103573377
4:103573749:A:G	ENSG00000109323	intronic	0	NA	NA	MANBA	4	103573749
4:103573863:C:T	ENSG00000109323	intronic	0	NA	NA	MANBA	4	103573863
4:103573904:C:T	ENSG00000109323	intronic	0	NA	NA	MANBA	4	103573904
4:103575067:C:T	ENSG00000109323	intronic	0	NA	NA	MANBA	4	103575067
4:103575280:C:T	ENSG00000109323	intronic	0	NA	NA	MANBA	4	103575280
4:103575385:A:C	ENSG00000109323	intronic	0	NA	NA	MANBA	4	103575385
4:103577465:C:T	ENSG00000109323	intronic	0	NA	NA	MANBA	4	103577465
4:103578637:A:G	ENSG00000109323	intronic	0	NA	NA	MANBA	4	103578637
4:103579460:A:T	ENSG00000109323	intronic	0	NA	NA	MANBA	4	103579460
4:103579691:A:G	ENSG00000109323	intronic	0	NA	NA	MANBA	4	103579691
4:103580788:C:T	ENSG00000109323	intronic	0	NA	NA	MANBA	4	103580788
4:103583189:A:C	ENSG00000109323	intronic	0	NA	NA	MANBA	4	103583189
4:103583196:A:G	ENSG00000109323	intronic	0	NA	NA	MANBA	4	103583196
4:103583208:A:G	ENSG00000109323	intronic	0	NA	NA	MANBA	4	103583208
4:103586977:C:T	ENSG00000109323	intronic	0	NA	NA	MANBA	4	103586977
4:103589513:T:TAAG	ENSG00000109323	intronic	0	NA	NA	MANBA	4	103589513
4:103590864:A:G	ENSG00000109323	intronic	0	NA	NA	MANBA	4	103590864
4:103618023:C:T	ENSG00000109323	intronic	0	NA	NA	MANBA	4	103618023
4:103645699:C:CA	ENSG00000109323	intronic	0	NA	NA	MANBA	4	103645699
4:103651962:A:C	ENSG00000109323	intronic	0	NA	NA	MANBA	4	103651962
4:103653976:C:T	ENSG00000109323	intronic	0	NA	NA	MANBA	4	103653976
4:103680294:C:CT	ENSG00000109323	intronic	0	NA	NA	MANBA	4	103680294
4:103680723:G:GA	ENSG00000109323	intronic	0	NA	NA	MANBA	4	103680723
4:103681246:T:TACAC	ENSG00000109323	intronic	0	NA	NA	MANBA	4	103681246
4:103684014:A:ATTAAGAAATAC	ENSG00000109323	intergenic	1863	NA	NA	MANBA	4	103684014
4:103684014:A:ATTAAGAAATAC	ENSG00000109332	intergenic	31526	NA	NA	UBE2D3	4	103684014
4:103684953:C:G	ENSG00000109323	intergenic	2802	NA	NA	MANBA	4	103684953
4:103684953:C:G	ENSG00000109332	intergenic	30587	NA	NA	UBE2D3	4	103684953
4:103685175:A:T	ENSG00000109323	intergenic	3024	NA	NA	MANBA	4	103685175
4:103685175:A:T	ENSG00000109332	intergenic	30365	NA	NA	UBE2D3	4	103685175
4:103685471:A:G	ENSG00000109323	intergenic	3320	NA	NA	MANBA	4	103685471
4:103685471:A:G	ENSG00000109332	intergenic	30069	NA	NA	UBE2D3	4	103685471
4:103687208:A:G	ENSG00000109323	intergenic	5057	NA	NA	MANBA	4	103687208
4:103687208:A:G	ENSG00000109332	intergenic	28332	NA	NA	UBE2D3	4	103687208
4:103688017:C:T	ENSG00000109323	intergenic	5866	NA	NA	MANBA	4	103688017
4:103688017:C:T	ENSG00000109332	intergenic	27523	NA	NA	UBE2D3	4	103688017
4:103688038:C:T	ENSG00000109323	intergenic	5887	NA	NA	MANBA	4	103688038
4:103688038:C:T	ENSG00000109332	intergenic	27502	NA	NA	UBE2D3	4	103688038
4:103689069:C:T	ENSG00000109323	intergenic	6918	NA	NA	MANBA	4	103689069
4:103689069:C:T	ENSG00000109332	intergenic	26471	NA	NA	UBE2D3	4	103689069
4:103689317:C:T	ENSG00000109323	intergenic	7166	NA	NA	MANBA	4	103689317
4:103689317:C:T	ENSG00000109332	intergenic	26223	NA	NA	UBE2D3	4	103689317
4:103689805:A:T	ENSG00000109323	intergenic	7654	NA	NA	MANBA	4	103689805
4:103689805:A:T	ENSG00000109332	intergenic	25735	NA	NA	UBE2D3	4	103689805
4:103690256:A:G	ENSG00000109323	intergenic	8105	NA	NA	MANBA	4	103690256
4:103690256:A:G	ENSG00000109332	intergenic	25284	NA	NA	UBE2D3	4	103690256
4:103690391:C:T	ENSG00000109323	intergenic	8240	NA	NA	MANBA	4	103690391
4:103690391:C:T	ENSG00000109332	intergenic	25149	NA	NA	UBE2D3	4	103690391
4:103690466:C:T	ENSG00000109323	intergenic	8315	NA	NA	MANBA	4	103690466
4:103690466:C:T	ENSG00000109332	intergenic	25074	NA	NA	UBE2D3	4	103690466
4:103692157:G:T	ENSG00000109323	intergenic	10006	NA	NA	MANBA	4	103692157
4:103692157:G:T	ENSG00000109332	intergenic	23383	NA	NA	UBE2D3	4	103692157
4:103692343:C:T	ENSG00000109323	intergenic	10192	NA	NA	MANBA	4	103692343
4:103692343:C:T	ENSG00000109332	intergenic	23197	NA	NA	UBE2D3	4	103692343
4:103693143:C:G	ENSG00000109323	intergenic	10992	NA	NA	MANBA	4	103693143
4:103693143:C:G	ENSG00000109332	intergenic	22397	NA	NA	UBE2D3	4	103693143
4:103693164:A:G	ENSG00000109323	intergenic	11013	NA	NA	MANBA	4	103693164
4:103693164:A:G	ENSG00000109332	intergenic	22376	NA	NA	UBE2D3	4	103693164
4:103693621:C:T	ENSG00000109323	intergenic	11470	NA	NA	MANBA	4	103693621
4:103693621:C:T	ENSG00000109332	intergenic	21919	NA	NA	UBE2D3	4	103693621
4:103695484:C:T	ENSG00000109323	intergenic	13333	NA	NA	MANBA	4	103695484
4:103695484:C:T	ENSG00000109332	intergenic	20056	NA	NA	UBE2D3	4	103695484
4:103698833:A:ATTC	ENSG00000109323	intergenic	16682	NA	NA	MANBA	4	103698833
4:103698833:A:ATTC	ENSG00000109332	intergenic	16707	NA	NA	UBE2D3	4	103698833
4:103699161:A:G	ENSG00000109323	intergenic	17010	NA	NA	MANBA	4	103699161
4:103699161:A:G	ENSG00000109332	intergenic	16379	NA	NA	UBE2D3	4	103699161
4:103699166:C:CATA	ENSG00000109323	intergenic	17015	NA	NA	MANBA	4	103699166
4:103699166:C:CATA	ENSG00000109332	intergenic	16374	NA	NA	UBE2D3	4	103699166
4:103700422:C:G	ENSG00000109323	intergenic	18271	NA	NA	MANBA	4	103700422
4:103700422:C:G	ENSG00000109332	intergenic	15118	NA	NA	UBE2D3	4	103700422
4:103700878:C:T	ENSG00000109323	intergenic	18727	NA	NA	MANBA	4	103700878
4:103700878:C:T	ENSG00000109332	intergenic	14662	NA	NA	UBE2D3	4	103700878
4:103701196:A:C	ENSG00000109323	intergenic	19045	NA	NA	MANBA	4	103701196
4:103701196:A:C	ENSG00000109332	intergenic	14344	NA	NA	UBE2D3	4	103701196
4:103701331:A:C	ENSG00000109323	intergenic	19180	NA	NA	MANBA	4	103701331
4:103701331:A:C	ENSG00000109332	intergenic	14209	NA	NA	UBE2D3	4	103701331
4:103701760:A:G	ENSG00000109323	intergenic	19609	NA	NA	MANBA	4	103701760
4:103701760:A:G	ENSG00000109332	intergenic	13780	NA	NA	UBE2D3	4	103701760
4:103701777:C:T	ENSG00000109323	intergenic	19626	NA	NA	MANBA	4	103701777
4:103701777:C:T	ENSG00000109332	intergenic	13763	NA	NA	UBE2D3	4	103701777
4:103701818:C:T	ENSG00000109323	intergenic	19667	NA	NA	MANBA	4	103701818
4:103701818:C:T	ENSG00000109332	intergenic	13722	NA	NA	UBE2D3	4	103701818
4:103702511:G:GTTAAC	ENSG00000109323	intergenic	20360	NA	NA	MANBA	4	103702511
4:103702511:G:GTTAAC	ENSG00000109332	intergenic	13029	NA	NA	UBE2D3	4	103702511
4:103703436:T:TA	ENSG00000109323	intergenic	21285	NA	NA	MANBA	4	103703436
4:103703436:T:TA	ENSG00000109332	intergenic	12103	NA	NA	UBE2D3	4	103703436
4:103703529:A:C	ENSG00000109323	intergenic	21378	NA	NA	MANBA	4	103703529
4:103703529:A:C	ENSG00000109332	intergenic	12011	NA	NA	UBE2D3	4	103703529
4:103704060:C:T	ENSG00000109323	intergenic	21909	NA	NA	MANBA	4	103704060
4:103704060:C:T	ENSG00000109332	intergenic	11480	NA	NA	UBE2D3	4	103704060
4:103705091:A:ATT	ENSG00000109323	intergenic	22940	NA	NA	MANBA	4	103705091
4:103705091:A:ATT	ENSG00000109332	intergenic	10449	NA	NA	UBE2D3	4	103705091
4:103705186:G:GGTGTGTGTGT	ENSG00000109323	intergenic	23035	NA	NA	MANBA	4	103705186
4:103705186:G:GGTGTGTGTGT	ENSG00000109332	intergenic	10354	NA	NA	UBE2D3	4	103705186
4:103705940:A:ACCTCCT	ENSG00000109323	intergenic	23789	NA	NA	MANBA	4	103705940
4:103705940:A:ACCTCCT	ENSG00000109332	intergenic	9594	NA	NA	UBE2D3	4	103705940
4:103708518:G:GA	ENSG00000109323	intergenic	26367	NA	NA	MANBA	4	103708518
4:103708518:G:GA	ENSG00000109332	intergenic	7021	NA	NA	UBE2D3	4	103708518
4:103709386:C:T	ENSG00000109323	intergenic	27235	NA	NA	MANBA	4	103709386
4:103709386:C:T	ENSG00000109332	intergenic	6154	NA	NA	UBE2D3	4	103709386
4:103709571:A:T	ENSG00000109323	intergenic	27420	NA	NA	MANBA	4	103709571
4:103709571:A:T	ENSG00000109332	intergenic	5969	NA	NA	UBE2D3	4	103709571
4:103709663:A:G	ENSG00000109323	intergenic	27512	NA	NA	MANBA	4	103709663
4:103709663:A:G	ENSG00000109332	intergenic	5877	NA	NA	UBE2D3	4	103709663
4:103710105:A:G	ENSG00000109323	intergenic	27954	NA	NA	MANBA	4	103710105
4:103710105:A:G	ENSG00000109332	intergenic	5435	NA	NA	UBE2D3	4	103710105
4:103710183:C:T	ENSG00000109323	intergenic	28032	NA	NA	MANBA	4	103710183
4:103710183:C:T	ENSG00000109332	intergenic	5357	NA	NA	UBE2D3	4	103710183
4:103710272:C:CATA	ENSG00000109323	intergenic	28121	NA	NA	MANBA	4	103710272
4:103710272:C:CATA	ENSG00000109332	intergenic	5268	NA	NA	UBE2D3	4	103710272
4:103710930:A:G	ENSG00000109323	intergenic	28779	NA	NA	MANBA	4	103710930
4:103710930:A:G	ENSG00000109332	intergenic	4610	NA	NA	UBE2D3	4	103710930
4:103711052:C:T	ENSG00000109323	intergenic	28901	NA	NA	MANBA	4	103711052
4:103711052:C:T	ENSG00000109332	intergenic	4488	NA	NA	UBE2D3	4	103711052
4:103711434:C:T	ENSG00000109323	intergenic	29283	NA	NA	MANBA	4	103711434
4:103711434:C:T	ENSG00000109332	intergenic	4106	NA	NA	UBE2D3	4	103711434
4:103712172:G:GAATT	ENSG00000109323	intergenic	30021	NA	NA	MANBA	4	103712172
4:103712172:G:GAATT	ENSG00000109332	intergenic	3368	NA	NA	UBE2D3	4	103712172
4:103712189:A:C	ENSG00000109323	intergenic	30038	NA	NA	MANBA	4	103712189
4:103712189:A:C	ENSG00000109332	intergenic	3351	NA	NA	UBE2D3	4	103712189
4:103712209:C:G	ENSG00000109323	intergenic	30058	NA	NA	MANBA	4	103712209
4:103712209:C:G	ENSG00000109332	intergenic	3331	NA	NA	UBE2D3	4	103712209
4:103712337:A:T	ENSG00000109323	intergenic	30186	NA	NA	MANBA	4	103712337
4:103712337:A:T	ENSG00000109332	intergenic	3203	NA	NA	UBE2D3	4	103712337
4:103712589:A:G	ENSG00000109323	intergenic	30438	NA	NA	MANBA	4	103712589
4:103712589:A:G	ENSG00000109332	intergenic	2951	NA	NA	UBE2D3	4	103712589
4:103713346:A:G	ENSG00000109323	intergenic	31195	NA	NA	MANBA	4	103713346
4:103713346:A:G	ENSG00000109332	intergenic	2194	NA	NA	UBE2D3	4	103713346
4:103713359:C:T	ENSG00000109323	intergenic	31208	NA	NA	MANBA	4	103713359
4:103713359:C:T	ENSG00000109332	intergenic	2181	NA	NA	UBE2D3	4	103713359
4:103714182:G:T	ENSG00000109323	intergenic	32031	NA	NA	MANBA	4	103714182
4:103714182:G:T	ENSG00000109332	intergenic	1358	NA	NA	UBE2D3	4	103714182
4:103714494:G:T	ENSG00000109323	intergenic	32343	NA	NA	MANBA	4	103714494
4:103714494:G:T	ENSG00000109332	intergenic	1046	NA	NA	UBE2D3	4	103714494
4:103714786:G:T	ENSG00000109332	downstream	0	NA	NA	UBE2D3	4	103714786
4:103715117:A:T	ENSG00000109332	downstream	0	NA	NA	UBE2D3	4	103715117
4:103715385:C:T	ENSG00000109332	downstream	0	NA	NA	UBE2D3	4	103715385
4:103719434:G:T	ENSG00000109332	intronic	0	NA	NA	UBE2D3	4	103719434
4:103719534:C:T	ENSG00000109332	intronic	0	NA	NA	UBE2D3	4	103719534
4:103719741:C:T	ENSG00000109332	intronic	0	NA	NA	UBE2D3	4	103719741
4:103719893:A:G	ENSG00000109332	intronic	0	NA	NA	UBE2D3	4	103719893
4:103719906:A:G	ENSG00000109332	intronic	0	NA	NA	UBE2D3	4	103719906
4:103720866:C:G	ENSG00000109332	intronic	0	NA	NA	UBE2D3	4	103720866
4:103720983:A:T	ENSG00000109332	intronic	0	NA	NA	UBE2D3	4	103720983
4:103721059:C:T	ENSG00000109332	intronic	0	NA	NA	UBE2D3	4	103721059
4:103722238:A:G	ENSG00000109332	intronic	0	NA	NA	UBE2D3	4	103722238
4:103722487:A:G	ENSG00000109332	intronic	0	NA	NA	UBE2D3	4	103722487
4:103723993:C:T	ENSG00000109332	intronic	0	NA	NA	UBE2D3	4	103723993
4:103725334:C:T	ENSG00000109332	intronic	0	NA	NA	UBE2D3	4	103725334
4:103725894:A:G	ENSG00000109332	intronic	0	NA	NA	UBE2D3	4	103725894
4:103726773:A:C	ENSG00000109332	intronic	0	NA	NA	UBE2D3	4	103726773
4:103727018:A:T	ENSG00000109332	intronic	0	NA	NA	UBE2D3	4	103727018
4:103728010:A:C	ENSG00000109332	intronic	0	NA	NA	UBE2D3	4	103728010
4:103729743:A:T	ENSG00000109332	intronic	0	NA	NA	UBE2D3	4	103729743
4:103730179:T:TA	ENSG00000109332	intronic	0	NA	NA	UBE2D3	4	103730179
4:103730493:G:T	ENSG00000109332	intronic	0	NA	NA	UBE2D3	4	103730493
4:103731067:C:CAAAT	ENSG00000109332	intronic	0	NA	NA	UBE2D3	4	103731067
4:103731572:A:AT	ENSG00000109332	intronic	0	NA	NA	UBE2D3	4	103731572
4:103731725:A:G	ENSG00000109332	intronic	0	NA	NA	UBE2D3	4	103731725
4:103731737:C:T	ENSG00000109332	intronic	0	NA	NA	UBE2D3	4	103731737
4:103732173:C:T	ENSG00000109332	intronic	0	NA	NA	UBE2D3	4	103732173
4:103732493:C:CT	ENSG00000109332	intronic	0	NA	NA	UBE2D3	4	103732493
4:103732568:G:T	ENSG00000109332	intronic	0	NA	NA	UBE2D3	4	103732568
4:103732698:A:G	ENSG00000109332	intronic	0	NA	NA	UBE2D3	4	103732698
4:103732845:A:C	ENSG00000109332	intronic	0	NA	NA	UBE2D3	4	103732845
4:103733174:A:ACATGC	ENSG00000109332	intronic	0	NA	NA	UBE2D3	4	103733174
4:103733600:C:T	ENSG00000109332	intronic	0	NA	NA	UBE2D3	4	103733600
4:103734725:C:T	ENSG00000109332	intronic	0	NA	NA	UBE2D3	4	103734725
4:103735453:C:CT	ENSG00000109332	intronic	0	NA	NA	UBE2D3	4	103735453
4:103736180:G:T	ENSG00000109332	intronic	0	NA	NA	UBE2D3	4	103736180
4:103736422:A:G	ENSG00000109332	intronic	0	NA	NA	UBE2D3	4	103736422
4:103737028:A:C	ENSG00000109332	intronic	0	NA	NA	UBE2D3	4	103737028
4:103737051:C:T	ENSG00000109332	intronic	0	NA	NA	UBE2D3	4	103737051
4:103738108:C:T	ENSG00000109332	intronic	0	NA	NA	UBE2D3	4	103738108
4:103738232:C:G	ENSG00000109332	intronic	0	NA	NA	UBE2D3	4	103738232
4:103738243:A:G	ENSG00000109332	intronic	0	NA	NA	UBE2D3	4	103738243
4:103738355:C:T	ENSG00000109332	intronic	0	NA	NA	UBE2D3	4	103738355
4:103741596:A:T	ENSG00000109332	intronic	0	NA	NA	UBE2D3	4	103741596
4:103741957:A:G	ENSG00000109332	intronic	0	NA	NA	UBE2D3	4	103741957
4:103742413:C:T	ENSG00000109332	intronic	0	NA	NA	UBE2D3	4	103742413
4:103742651:C:T	ENSG00000109332	intronic	0	NA	NA	UBE2D3	4	103742651
4:103742764:A:ATT	ENSG00000109332	intronic	0	NA	NA	UBE2D3	4	103742764
4:103744071:C:T	ENSG00000109332	intronic	0	NA	NA	UBE2D3	4	103744071
4:103744958:A:C	ENSG00000109332	intronic	0	NA	NA	UBE2D3	4	103744958
4:103745756:A:G	ENSG00000109332	intronic	0	NA	NA	UBE2D3	4	103745756
4:103748797:A:G	ENSG00000109332	UTR5	0	NA	NA	UBE2D3	4	103748797
4:103748875:C:T	ENSG00000109332	UTR5	0	NA	NA	UBE2D3	4	103748875
4:103749444:A:G	ENSG00000246560	ncRNA_intronic	0	NA	NA	RP11-10L12.4	4	103749444
4:103749516:C:G	ENSG00000246560	ncRNA_intronic	0	NA	NA	RP11-10L12.4	4	103749516
4:103750268:C:T	ENSG00000246560	ncRNA_intronic	0	NA	NA	RP11-10L12.4	4	103750268
4:103750316:A:G	ENSG00000246560	ncRNA_intronic	0	NA	NA	RP11-10L12.4	4	103750316
4:103751133:A:T	ENSG00000246560	ncRNA_intronic	0	NA	NA	RP11-10L12.4	4	103751133
4:103751251:A:G	ENSG00000246560	ncRNA_intronic	0	NA	NA	RP11-10L12.4	4	103751251
4:103752302:A:T	ENSG00000246560	ncRNA_intronic	0	NA	NA	RP11-10L12.4	4	103752302
4:103753371:A:C	ENSG00000246560	ncRNA_intronic	0	NA	NA	RP11-10L12.4	4	103753371
4:103753735:G:T	ENSG00000246560	ncRNA_intronic	0	NA	NA	RP11-10L12.4	4	103753735
4:103754171:A:T	ENSG00000246560	ncRNA_intronic	0	NA	NA	RP11-10L12.4	4	103754171
4:103754500:A:G	ENSG00000246560	ncRNA_intronic	0	NA	NA	RP11-10L12.4	4	103754500
4:103754591:C:G	ENSG00000246560	ncRNA_intronic	0	NA	NA	RP11-10L12.4	4	103754591
4:103754645:A:G	ENSG00000246560	ncRNA_intronic	0	NA	NA	RP11-10L12.4	4	103754645
4:103756076:C:T	ENSG00000246560	ncRNA_intronic	0	NA	NA	RP11-10L12.4	4	103756076
4:103756934:C:CAT	ENSG00000246560	ncRNA_intronic	0	NA	NA	RP11-10L12.4	4	103756934
4:103757323:A:T	ENSG00000246560	ncRNA_intronic	0	NA	NA	RP11-10L12.4	4	103757323
4:103757641:C:T	ENSG00000246560	ncRNA_intronic	0	NA	NA	RP11-10L12.4	4	103757641
4:103759091:A:G	ENSG00000246560	ncRNA_intronic	0	NA	NA	RP11-10L12.4	4	103759091
4:103759189:C:T	ENSG00000246560	ncRNA_intronic	0	NA	NA	RP11-10L12.4	4	103759189
4:103764056:C:CAGGAGTTCAAGACCAGCCTGGCCAACGTGGTGAAACCCCGTCTCT	ENSG00000246560	ncRNA_intronic	0	NA	NA	RP11-10L12.4	4	103764056
4:103764209:A:G	ENSG00000246560	ncRNA_intronic	0	NA	NA	RP11-10L12.4	4	103764209
4:103764833:A:AAG	ENSG00000246560	ncRNA_exonic	0	NA	NA	RP11-10L12.4	4	103764833
4:103764993:A:G	ENSG00000246560	ncRNA_exonic	0	NA	NA	RP11-10L12.4	4	103764993
4:103765916:A:G	ENSG00000109332	intronic	0	NA	NA	UBE2D3	4	103765916
4:103767339:G:T	ENSG00000109332	intronic	0	NA	NA	UBE2D3	4	103767339
4:103769234:C:T	ENSG00000109332	intronic	0	NA	NA	UBE2D3	4	103769234
4:103769892:C:T	ENSG00000109332	intronic	0	NA	NA	UBE2D3	4	103769892
4:103770579:C:T	ENSG00000109332	intronic	0	NA	NA	UBE2D3	4	103770579
4:103770794:C:G	ENSG00000109332	intronic	0	NA	NA	UBE2D3	4	103770794
4:103771502:T:TG	ENSG00000109332	intronic	0	NA	NA	UBE2D3	4	103771502
4:103772252:A:G	ENSG00000109332	intronic	0	NA	NA	UBE2D3	4	103772252
4:103772829:G:GT	ENSG00000109332	intronic	0	NA	NA	UBE2D3	4	103772829
4:103773212:A:AGGTT	ENSG00000109332	intronic	0	NA	NA	UBE2D3	4	103773212
4:103773501:A:G	ENSG00000109332	intronic	0	NA	NA	UBE2D3	4	103773501
4:103774328:C:T	ENSG00000109332	intronic	0	NA	NA	UBE2D3	4	103774328
4:103775704:C:T	ENSG00000109332	intronic	0	NA	NA	UBE2D3	4	103775704
4:103776867:A:G	ENSG00000109332	intronic	0	NA	NA	UBE2D3	4	103776867
[truncated: 7,042 more rows]
