# Supplementary material for: Potential biomarkers for predicting the risk of thyroid cancer in immunosenescence: a population-based and externally validated multi omics study
Source: Front Oncol. 2025 Jan 21;14:1525767. doi: 10.3389/fonc.2024.1525767 (PMC11790412; doi:10.3389/fonc.2024.1525767)
Supplement: Supplementary file 3 [file Table3.xls]

Table S3: DNA methylation Hannum age gene in eqtl
chr	pos	symbol	p	FDR	tissue
1	205670369	SLC45A3	6.77E-06	0.0338743	Alasoo_2018_ge_macrophage_IFNg_Salmonella
1	205719532	RAB7L1	3.58E-06	0.0179003	Alasoo_2018_ge_macrophage_IFNg_Salmonella
1	205719532	SLC41A1	5.24E-06	0.0262181	Alasoo_2018_ge_macrophage_IFNg_Salmonella
1	205720483	RAB7L1	3.59E-06	0.0179417	Alasoo_2018_ge_macrophage_IFNg_Salmonella
1	205720483	SLC41A1	5.22E-06	0.0260928	Alasoo_2018_ge_macrophage_IFNg_Salmonella
1	205722958	RAB7L1	5.15E-06	0.025736	Alasoo_2018_ge_macrophage_IFNg_Salmonella
1	205723572	RAB7L1	3.62E-06	0.0180866	Alasoo_2018_ge_macrophage_IFNg_Salmonella
1	205723572	SLC41A1	5.12E-06	0.0256163	Alasoo_2018_ge_macrophage_IFNg_Salmonella
1	205739266	RAB7L1	3.79E-06	0.0189439	Alasoo_2018_ge_macrophage_IFNg_Salmonella
1	205739266	SLC41A1	4.69E-06	0.0234396	Alasoo_2018_ge_macrophage_IFNg_Salmonella
1	205757824	RAB7L1	2.05E-06	0.0102501	Alasoo_2018_ge_macrophage_IFNg_Salmonella
4	103730179	MANBA	5.57E-06	0.0278361	Alasoo_2018_ge_macrophage_IFNg_Salmonella
10	38360419	ZNF37A	5.71E-06	0.0285469	Alasoo_2018_ge_macrophage_IFNg_Salmonella
10	38376646	ZNF37A	1.65E-06	0.00825175	Alasoo_2018_ge_macrophage_IFNg_Salmonella
10	38379011	ZNF37A	1.74E-06	0.00871545	Alasoo_2018_ge_macrophage_IFNg_Salmonella
10	38380661	ZNF37A	1.68E-06	0.0084206	Alasoo_2018_ge_macrophage_IFNg_Salmonella
10	38381879	ZNF37A	1.65E-06	0.00826865	Alasoo_2018_ge_macrophage_IFNg_Salmonella
10	38383757	ZNF37A	1.58E-06	0.0078931	Alasoo_2018_ge_macrophage_IFNg_Salmonella
10	38384848	ZNF37A	1.57E-06	0.0078688	Alasoo_2018_ge_macrophage_IFNg_Salmonella
10	38385441	ZNF37A	1.58E-06	0.0079016	Alasoo_2018_ge_macrophage_IFNg_Salmonella
10	38386691	ZNF37A	1.59E-06	0.00794335	Alasoo_2018_ge_macrophage_IFNg_Salmonella
10	38387814	ZNF37A	1.57E-06	0.0078318	Alasoo_2018_ge_macrophage_IFNg_Salmonella
10	38388321	ZNF37A	1.57E-06	0.00784815	Alasoo_2018_ge_macrophage_IFNg_Salmonella
10	38389847	ZNF37A	1.58E-06	0.00791835	Alasoo_2018_ge_macrophage_IFNg_Salmonella
10	38389898	ZNF37A	1.53E-06	0.00765605	Alasoo_2018_ge_macrophage_IFNg_Salmonella
10	38390745	ZNF37A	1.57E-06	0.0078354	Alasoo_2018_ge_macrophage_IFNg_Salmonella
10	38391563	ZNF37A	1.57E-06	0.0078347	Alasoo_2018_ge_macrophage_IFNg_Salmonella
10	38391917	ZNF37A	1.56E-06	0.007823	Alasoo_2018_ge_macrophage_IFNg_Salmonella
10	38392393	ZNF37A	1.56E-06	0.00781885	Alasoo_2018_ge_macrophage_IFNg_Salmonella
10	38394586	ZNF37A	1.57E-06	0.0078403	Alasoo_2018_ge_macrophage_IFNg_Salmonella
10	38394642	ZNF37A	1.57E-06	0.00785045	Alasoo_2018_ge_macrophage_IFNg_Salmonella
10	38396194	ZNF37A	1.56E-06	0.0078204	Alasoo_2018_ge_macrophage_IFNg_Salmonella
10	38399176	ZNF37A	1.55E-06	0.00776035	Alasoo_2018_ge_macrophage_IFNg_Salmonella
10	38400050	ZNF37A	1.49E-06	0.0074732	Alasoo_2018_ge_macrophage_IFNg_Salmonella
10	38400266	ZNF37A	1.55E-06	0.00773695	Alasoo_2018_ge_macrophage_IFNg_Salmonella
10	38401284	ZNF37A	1.55E-06	0.00774085	Alasoo_2018_ge_macrophage_IFNg_Salmonella
10	38401880	ZNF37A	1.55E-06	0.0077492	Alasoo_2018_ge_macrophage_IFNg_Salmonella
10	38402789	ZNF37A	1.55E-06	0.00773075	Alasoo_2018_ge_macrophage_IFNg_Salmonella
10	38407519	ZNF37A	1.56E-06	0.0078068	Alasoo_2018_ge_macrophage_IFNg_Salmonella
10	38409357	ZNF37A	1.57E-06	0.00782865	Alasoo_2018_ge_macrophage_IFNg_Salmonella
10	38413112	ZNF37A	1.56E-06	0.00780235	Alasoo_2018_ge_macrophage_IFNg_Salmonella
10	38413167	ZNF37A	1.49E-06	0.00746775	Alasoo_2018_ge_macrophage_IFNg_Salmonella
10	38415131	ZNF37A	1.57E-06	0.0078496	Alasoo_2018_ge_macrophage_IFNg_Salmonella
10	38423153	ZNF37A	1.06E-06	0.0053193	Alasoo_2018_ge_macrophage_IFNg_Salmonella
10	38425765	ZNF37A	1.55E-06	0.0077709	Alasoo_2018_ge_macrophage_IFNg_Salmonella
10	38426832	ZNF37A	1.57E-06	0.0078685	Alasoo_2018_ge_macrophage_IFNg_Salmonella
10	38427764	ZNF37A	1.58E-06	0.00792405	Alasoo_2018_ge_macrophage_IFNg_Salmonella
10	38427997	ZNF37A	1.05E-06	0.005265	Alasoo_2018_ge_macrophage_IFNg_Salmonella
10	38434144	ZNF37A	1.59E-06	0.0079293	Alasoo_2018_ge_macrophage_IFNg_Salmonella
10	38435523	ZNF37A	1.57E-06	0.0078661	Alasoo_2018_ge_macrophage_IFNg_Salmonella
10	38435642	ZNF37A	1.57E-06	0.007846	Alasoo_2018_ge_macrophage_IFNg_Salmonella
10	38444606	ZNF37A	1.55E-06	0.00776385	Alasoo_2018_ge_macrophage_IFNg_Salmonella
10	38445002	ZNF37A	1.52E-06	0.0075846	Alasoo_2018_ge_macrophage_IFNg_Salmonella
10	38450856	ZNF37A	1.47E-06	0.00735905	Alasoo_2018_ge_macrophage_IFNg_Salmonella
10	38456047	ZNF37A	2.35E-06	0.0117464	Alasoo_2018_ge_macrophage_IFNg_Salmonella
10	38456299	ZNF37A	1.47E-06	0.0073492	Alasoo_2018_ge_macrophage_IFNg_Salmonella
10	38457324	ZNF37A	1.48E-06	0.00737955	Alasoo_2018_ge_macrophage_IFNg_Salmonella
10	38459119	ZNF37A	1.55E-06	0.00774845	Alasoo_2018_ge_macrophage_IFNg_Salmonella
10	38459273	ZNF37A	1.56E-06	0.00780475	Alasoo_2018_ge_macrophage_IFNg_Salmonella
10	38459422	ZNF37A	1.58E-06	0.0078754	Alasoo_2018_ge_macrophage_IFNg_Salmonella
10	38460207	ZNF37A	1.55E-06	0.00777185	Alasoo_2018_ge_macrophage_IFNg_Salmonella
10	38460230	ZNF37A	1.57E-06	0.0078634	Alasoo_2018_ge_macrophage_IFNg_Salmonella
10	38461675	ZNF37A	1.62E-06	0.0081237	Alasoo_2018_ge_macrophage_IFNg_Salmonella
10	38464886	ZNF37A	2.06E-06	0.0103094	Alasoo_2018_ge_macrophage_IFNg_Salmonella
10	38466329	ZNF37A	2.16E-06	0.0107918	Alasoo_2018_ge_macrophage_IFNg_Salmonella
10	38466544	ZNF37A	5.54E-07	0.00276917	Alasoo_2018_ge_macrophage_IFNg_Salmonella
10	38469114	ZNF37A	2.32E-06	0.0116037	Alasoo_2018_ge_macrophage_IFNg_Salmonella
10	38471139	ZNF37A	2.45E-06	0.0122641	Alasoo_2018_ge_macrophage_IFNg_Salmonella
10	38471222	ZNF37A	2.45E-06	0.0122505	Alasoo_2018_ge_macrophage_IFNg_Salmonella
10	38471665	ZNF37A	2.54E-06	0.0126873	Alasoo_2018_ge_macrophage_IFNg_Salmonella
10	38471668	ZNF37A	2.55E-06	0.0127496	Alasoo_2018_ge_macrophage_IFNg_Salmonella
10	38473260	ZNF37A	2.60E-06	0.0129805	Alasoo_2018_ge_macrophage_IFNg_Salmonella
10	38474008	ZNF37A	2.66E-06	0.0132893	Alasoo_2018_ge_macrophage_IFNg_Salmonella
10	38474589	ZNF37A	2.72E-06	0.0135772	Alasoo_2018_ge_macrophage_IFNg_Salmonella
10	38475621	ZNF37A	2.73E-06	0.0136684	Alasoo_2018_ge_macrophage_IFNg_Salmonella
10	38477180	ZNF37A	2.83E-06	0.0141746	Alasoo_2018_ge_macrophage_IFNg_Salmonella
10	38477807	ZNF37A	2.87E-06	0.0143384	Alasoo_2018_ge_macrophage_IFNg_Salmonella
10	38479130	ZNF37A	2.96E-06	0.0147896	Alasoo_2018_ge_macrophage_IFNg_Salmonella
10	38480478	ZNF37A	3.02E-06	0.015101	Alasoo_2018_ge_macrophage_IFNg_Salmonella
10	38483036	ZNF37A	3.30E-06	0.0164892	Alasoo_2018_ge_macrophage_IFNg_Salmonella
10	38484889	ZNF37A	3.35E-06	0.0167571	Alasoo_2018_ge_macrophage_IFNg_Salmonella
10	38485626	ZNF37A	3.36E-06	0.0167798	Alasoo_2018_ge_macrophage_IFNg_Salmonella
10	38486059	ZNF37A	3.01E-06	0.0150579	Alasoo_2018_ge_macrophage_IFNg_Salmonella
10	38491932	ZNF37A	3.89E-06	0.0194728	Alasoo_2018_ge_macrophage_IFNg_Salmonella
10	38492377	ZNF37A	3.92E-06	0.0195817	Alasoo_2018_ge_macrophage_IFNg_Salmonella
10	38496787	ZNF37A	4.38E-06	0.0218817	Alasoo_2018_ge_macrophage_IFNg_Salmonella
10	38497354	ZNF37A	4.44E-06	0.0221836	Alasoo_2018_ge_macrophage_IFNg_Salmonella
10	38498909	ZNF37A	4.56E-06	0.0228171	Alasoo_2018_ge_macrophage_IFNg_Salmonella
10	38499523	ZNF37A	4.68E-06	0.0234046	Alasoo_2018_ge_macrophage_IFNg_Salmonella
10	38501155	ZNF37A	4.82E-06	0.0240871	Alasoo_2018_ge_macrophage_IFNg_Salmonella
10	38505711	ZNF37A	5.50E-06	0.027504	Alasoo_2018_ge_macrophage_IFNg_Salmonella
10	38506345	ZNF37A	5.58E-06	0.0279096	Alasoo_2018_ge_macrophage_IFNg_Salmonella
10	38507442	ZNF37A	5.72E-06	0.0286211	Alasoo_2018_ge_macrophage_IFNg_Salmonella
10	38513280	ZNF37A	6.85E-06	0.0342319	Alasoo_2018_ge_macrophage_IFNg_Salmonella
10	38518302	ZNF37A	7.72E-06	0.0385878	Alasoo_2018_ge_macrophage_IFNg_Salmonella
10	38523726	ZNF37A	8.86E-06	0.0442867	Alasoo_2018_ge_macrophage_IFNg_Salmonella
10	38525187	ZNF37A	9.19E-06	0.0459456	Alasoo_2018_ge_macrophage_IFNg_Salmonella
10	38526767	ZNF37A	9.66E-06	0.0483133	Alasoo_2018_ge_macrophage_IFNg_Salmonella
10	38527337	ZNF37A	9.71E-06	0.0485741	Alasoo_2018_ge_macrophage_IFNg_Salmonella
10	38571064	ZNF37A	6.06E-06	0.0303101	Alasoo_2018_ge_macrophage_IFNg_Salmonella
10	38584455	ZNF37A	4.54E-06	0.0226937	Alasoo_2018_ge_macrophage_IFNg_Salmonella
10	38587407	ZNF37A	4.50E-06	0.0225089	Alasoo_2018_ge_macrophage_IFNg_Salmonella
10	38587539	ZNF37A	4.48E-06	0.0223973	Alasoo_2018_ge_macrophage_IFNg_Salmonella
10	38595904	ZNF37A	5.36E-06	0.0267828	Alasoo_2018_ge_macrophage_IFNg_Salmonella
10	38596939	ZNF37A	5.43E-06	0.0271703	Alasoo_2018_ge_macrophage_IFNg_Salmonella
10	38596953	ZNF37A	5.45E-06	0.0272378	Alasoo_2018_ge_macrophage_IFNg_Salmonella
10	38601441	ZNF37A	4.20E-06	0.0210241	Alasoo_2018_ge_macrophage_IFNg_Salmonella
10	38603849	ZNF37A	4.26E-06	0.0213248	Alasoo_2018_ge_macrophage_IFNg_Salmonella
10	38603850	ZNF37A	4.27E-06	0.021352	Alasoo_2018_ge_macrophage_IFNg_Salmonella
10	38607913	ZNF37A	4.45E-06	0.0222355	Alasoo_2018_ge_macrophage_IFNg_Salmonella
10	38608158	ZNF37A	4.44E-06	0.0222184	Alasoo_2018_ge_macrophage_IFNg_Salmonella
10	38608419	ZNF37A	4.48E-06	0.0223927	Alasoo_2018_ge_macrophage_IFNg_Salmonella
10	38608877	ZNF37A	4.46E-06	0.0222787	Alasoo_2018_ge_macrophage_IFNg_Salmonella
10	38611517	ZNF37A	6.41E-06	0.0320383	Alasoo_2018_ge_macrophage_IFNg_Salmonella
10	38611707	ZNF37A	6.47E-06	0.0323555	Alasoo_2018_ge_macrophage_IFNg_Salmonella
10	38624052	ZNF37A	7.68E-06	0.0384129	Alasoo_2018_ge_macrophage_IFNg_Salmonella
10	38625071	ZNF37A	7.81E-06	0.0390288	Alasoo_2018_ge_macrophage_IFNg_Salmonella
10	38634601	ZNF37A	8.26E-06	0.0413091	Alasoo_2018_ge_macrophage_IFNg_Salmonella
10	38635396	ZNF37A	8.22E-06	0.0410895	Alasoo_2018_ge_macrophage_IFNg_Salmonella
10	38649884	ZNF37A	7.92E-06	0.0396062	Alasoo_2018_ge_macrophage_IFNg_Salmonella
10	38651449	ZNF37A	7.93E-06	0.039625	Alasoo_2018_ge_macrophage_IFNg_Salmonella
10	38659784	ZNF37A	7.76E-06	0.0387888	Alasoo_2018_ge_macrophage_IFNg_Salmonella
10	38661831	ZNF37A	7.64E-06	0.0382004	Alasoo_2018_ge_macrophage_IFNg_Salmonella
10	38664105	ZNF37A	7.57E-06	0.0378328	Alasoo_2018_ge_macrophage_IFNg_Salmonella
10	38665351	ZNF37A	7.66E-06	0.0382772	Alasoo_2018_ge_macrophage_IFNg_Salmonella
10	38676344	ZNF37A	7.33E-06	0.0366316	Alasoo_2018_ge_macrophage_IFNg_Salmonella
10	38676846	ZNF37A	7.39E-06	0.0369256	Alasoo_2018_ge_macrophage_IFNg_Salmonella
10	38677647	ZNF37A	7.31E-06	0.0365401	Alasoo_2018_ge_macrophage_IFNg_Salmonella
10	38677700	ZNF37A	7.31E-06	0.0365651	Alasoo_2018_ge_macrophage_IFNg_Salmonella
10	38677789	ZNF37A	7.28E-06	0.0363774	Alasoo_2018_ge_macrophage_IFNg_Salmonella
10	38679282	ZNF37A	7.22E-06	0.0360837	Alasoo_2018_ge_macrophage_IFNg_Salmonella
10	38680623	ZNF37A	7.52E-06	0.0375813	Alasoo_2018_ge_macrophage_IFNg_Salmonella
10	38685255	ZNF37A	7.41E-06	0.0370595	Alasoo_2018_ge_macrophage_IFNg_Salmonella
10	38689837	ZNF37A	7.29E-06	0.0364348	Alasoo_2018_ge_macrophage_IFNg_Salmonella
10	38690529	ZNF37A	7.27E-06	0.0363564	Alasoo_2018_ge_macrophage_IFNg_Salmonella
10	38695062	ZNF37A	7.05E-06	0.0352509	Alasoo_2018_ge_macrophage_IFNg_Salmonella
10	38696744	ZNF37A	7.01E-06	0.0350743	Alasoo_2018_ge_macrophage_IFNg_Salmonella
10	38699885	ZNF37A	7.09E-06	0.0354481	Alasoo_2018_ge_macrophage_IFNg_Salmonella
10	38700776	ZNF37A	7.02E-06	0.0350902	Alasoo_2018_ge_macrophage_IFNg_Salmonella
10	38704814	ZNF37A	6.95E-06	0.0347323	Alasoo_2018_ge_macrophage_IFNg_Salmonella
10	38707154	ZNF37A	6.83E-06	0.034153	Alasoo_2018_ge_macrophage_IFNg_Salmonella
10	38710866	ZNF37A	6.85E-06	0.034257	Alasoo_2018_ge_macrophage_IFNg_Salmonella
10	38723252	ZNF37A	6.54E-06	0.0326958	Alasoo_2018_ge_macrophage_IFNg_Salmonella
10	38724747	ZNF37A	6.53E-06	0.0326503	Alasoo_2018_ge_macrophage_IFNg_Salmonella
10	38737254	ZNF37A	6.17E-06	0.03085	Alasoo_2018_ge_macrophage_IFNg_Salmonella
10	38739747	ZNF37A	6.12E-06	0.030612	Alasoo_2018_ge_macrophage_IFNg_Salmonella
10	38740590	ZNF37A	6.05E-06	0.0302724	Alasoo_2018_ge_macrophage_IFNg_Salmonella
10	38754323	ZNF37A	5.94E-06	0.0297035	Alasoo_2018_ge_macrophage_IFNg_Salmonella
10	38758173	ZNF37A	5.84E-06	0.0292148	Alasoo_2018_ge_macrophage_IFNg_Salmonella
10	38765779	ZNF37A	5.66E-06	0.0283203	Alasoo_2018_ge_macrophage_IFNg_Salmonella
10	38767832	ZNF37A	5.26E-06	0.0263135	Alasoo_2018_ge_macrophage_IFNg_Salmonella
10	38768341	ZNF37A	5.55E-06	0.0277518	Alasoo_2018_ge_macrophage_IFNg_Salmonella
10	38772747	ZNF37A	5.53E-06	0.0276561	Alasoo_2018_ge_macrophage_IFNg_Salmonella
10	38774359	ZNF37A	5.57E-06	0.0278443	Alasoo_2018_ge_macrophage_IFNg_Salmonella
10	38774531	ZNF37A	5.51E-06	0.0275634	Alasoo_2018_ge_macrophage_IFNg_Salmonella
10	38775214	ZNF37A	5.53E-06	0.027663	Alasoo_2018_ge_macrophage_IFNg_Salmonella
10	38776438	ZNF37A	5.38E-06	0.0268792	Alasoo_2018_ge_macrophage_IFNg_Salmonella
10	38780680	ZNF37A	5.43E-06	0.0271592	Alasoo_2018_ge_macrophage_IFNg_Salmonella
10	38781045	ZNF37A	5.42E-06	0.0271098	Alasoo_2018_ge_macrophage_IFNg_Salmonella
10	38781354	ZNF37A	5.42E-06	0.0271127	Alasoo_2018_ge_macrophage_IFNg_Salmonella
10	38781495	ZNF37A	5.41E-06	0.0270311	Alasoo_2018_ge_macrophage_IFNg_Salmonella
10	38787159	ZNF37A	5.33E-06	0.0266554	Alasoo_2018_ge_macrophage_IFNg_Salmonella
10	38789371	ZNF37A	5.08E-06	0.0253818	Alasoo_2018_ge_macrophage_IFNg_Salmonella
10	38802482	ZNF37A	5.22E-06	0.026104	Alasoo_2018_ge_macrophage_IFNg_Salmonella
10	38803881	ZNF37A	5.30E-06	0.026487	Alasoo_2018_ge_macrophage_IFNg_Salmonella
10	38804170	ZNF37A	5.33E-06	0.0266731	Alasoo_2018_ge_macrophage_IFNg_Salmonella
10	38804188	ZNF37A	5.36E-06	0.026815	Alasoo_2018_ge_macrophage_IFNg_Salmonella
10	38804247	ZNF37A	5.31E-06	0.0265536	Alasoo_2018_ge_macrophage_IFNg_Salmonella
10	38806714	ZNF37A	5.33E-06	0.0266486	Alasoo_2018_ge_macrophage_IFNg_Salmonella
10	38807458	ZNF37A	5.32E-06	0.0266234	Alasoo_2018_ge_macrophage_IFNg_Salmonella
10	38812435	ZNF37A	5.41E-06	0.0270677	Alasoo_2018_ge_macrophage_IFNg_Salmonella
10	38812999	ZNF37A	5.38E-06	0.0268766	Alasoo_2018_ge_macrophage_IFNg_Salmonella
10	38813628	ZNF37A	5.37E-06	0.0268557	Alasoo_2018_ge_macrophage_IFNg_Salmonella
10	38814604	ZNF37A	5.48E-06	0.0273776	Alasoo_2018_ge_macrophage_IFNg_Salmonella
10	38815216	ZNF37A	5.32E-06	0.026606	Alasoo_2018_ge_macrophage_IFNg_Salmonella
10	38815636	ZNF37A	5.34E-06	0.0267142	Alasoo_2018_ge_macrophage_IFNg_Salmonella
10	38909180	ZNF37A	1.27E-06	0.0063377	Alasoo_2018_ge_macrophage_IFNg_Salmonella
10	38909411	ZNF37A	1.28E-06	0.00638545	Alasoo_2018_ge_macrophage_IFNg_Salmonella
10	38912235	ZNF37A	1.25E-06	0.00625935	Alasoo_2018_ge_macrophage_IFNg_Salmonella
10	38912333	ZNF37A	1.25E-06	0.00626725	Alasoo_2018_ge_macrophage_IFNg_Salmonella
10	38913115	ZNF37A	1.23E-06	0.0061661	Alasoo_2018_ge_macrophage_IFNg_Salmonella
10	38913464	ZNF37A	1.23E-06	0.00616585	Alasoo_2018_ge_macrophage_IFNg_Salmonella
10	38914747	ZNF37A	1.22E-06	0.00610425	Alasoo_2018_ge_macrophage_IFNg_Salmonella
10	38920209	ZNF37A	1.17E-06	0.00584205	Alasoo_2018_ge_macrophage_IFNg_Salmonella
10	38924575	ZNF37A	1.14E-06	0.00569265	Alasoo_2018_ge_macrophage_IFNg_Salmonella
10	38929665	ZNF37A	1.11E-06	0.00552865	Alasoo_2018_ge_macrophage_IFNg_Salmonella
10	38929702	ZNF37A	1.06E-06	0.00531	Alasoo_2018_ge_macrophage_IFNg_Salmonella
10	38935843	ZNF37A	1.10E-06	0.0055174	Alasoo_2018_ge_macrophage_IFNg_Salmonella
10	38936824	ZNF37A	1.11E-06	0.0055632	Alasoo_2018_ge_macrophage_IFNg_Salmonella
10	38937177	ZNF37A	1.11E-06	0.0055553	Alasoo_2018_ge_macrophage_IFNg_Salmonella
10	38938661	ZNF37A	1.11E-06	0.0055599	Alasoo_2018_ge_macrophage_IFNg_Salmonella
10	38941416	ZNF37A	1.12E-06	0.00559255	Alasoo_2018_ge_macrophage_IFNg_Salmonella
10	38942627	ZNF37A	1.11E-06	0.0055558	Alasoo_2018_ge_macrophage_IFNg_Salmonella
10	38944237	ZNF37A	1.13E-06	0.0056528	Alasoo_2018_ge_macrophage_IFNg_Salmonella
10	38944458	ZNF37A	1.12E-06	0.0056218	Alasoo_2018_ge_macrophage_IFNg_Salmonella
10	38947054	ZNF37A	1.14E-06	0.0056936	Alasoo_2018_ge_macrophage_IFNg_Salmonella
10	38949302	ZNF37A	1.16E-06	0.005779	Alasoo_2018_ge_macrophage_IFNg_Salmonella
10	38949797	ZNF37A	1.14E-06	0.0057134	Alasoo_2018_ge_macrophage_IFNg_Salmonella
10	38949855	ZNF37A	1.14E-06	0.00570975	Alasoo_2018_ge_macrophage_IFNg_Salmonella
10	38951693	ZNF37A	1.16E-06	0.0058156	Alasoo_2018_ge_macrophage_IFNg_Salmonella
10	38954185	ZNF37A	1.19E-06	0.005934	Alasoo_2018_ge_macrophage_IFNg_Salmonella
10	38955415	ZNF37A	1.21E-06	0.00604815	Alasoo_2018_ge_macrophage_IFNg_Salmonella
10	38955960	ZNF37A	1.21E-06	0.00603035	Alasoo_2018_ge_macrophage_IFNg_Salmonella
10	38956517	ZNF37A	1.22E-06	0.0061014	Alasoo_2018_ge_macrophage_IFNg_Salmonella
10	38956538	ZNF37A	8.46E-07	0.00423129	Alasoo_2018_ge_macrophage_IFNg_Salmonella
10	38957320	ZNF37A	1.23E-06	0.006169	Alasoo_2018_ge_macrophage_IFNg_Salmonella
10	38960053	ZNF37A	1.22E-06	0.0060995	Alasoo_2018_ge_macrophage_IFNg_Salmonella
10	38961399	ZNF37A	1.31E-06	0.00655785	Alasoo_2018_ge_macrophage_IFNg_Salmonella
10	38963453	ZNF37A	1.34E-06	0.0067056	Alasoo_2018_ge_macrophage_IFNg_Salmonella
10	38966130	ZNF37A	1.24E-06	0.00621225	Alasoo_2018_ge_macrophage_IFNg_Salmonella
10	38968267	ZNF37A	1.44E-06	0.0071823	Alasoo_2018_ge_macrophage_IFNg_Salmonella
10	38969027	ZNF37A	1.46E-06	0.00732	Alasoo_2018_ge_macrophage_IFNg_Salmonella
10	38970040	ZNF37A	1.48E-06	0.00739925	Alasoo_2018_ge_macrophage_IFNg_Salmonella
10	38970216	ZNF37A	1.48E-06	0.00741135	Alasoo_2018_ge_macrophage_IFNg_Salmonella
10	38970720	ZNF37A	1.49E-06	0.0074612	Alasoo_2018_ge_macrophage_IFNg_Salmonella
10	38974403	ZNF37A	1.54E-06	0.00770385	Alasoo_2018_ge_macrophage_IFNg_Salmonella
10	38979181	ZNF37A	1.53E-06	0.0076629	Alasoo_2018_ge_macrophage_IFNg_Salmonella
10	38981028	ZNF37A	1.61E-06	0.0080556	Alasoo_2018_ge_macrophage_IFNg_Salmonella
10	38981284	ZNF37A	1.60E-06	0.0080244	Alasoo_2018_ge_macrophage_IFNg_Salmonella
10	38984034	ZNF37A	1.63E-06	0.0081567	Alasoo_2018_ge_macrophage_IFNg_Salmonella
10	38984167	ZNF37A	1.65E-06	0.00823515	Alasoo_2018_ge_macrophage_IFNg_Salmonella
10	38984456	ZNF37A	1.65E-06	0.00823935	Alasoo_2018_ge_macrophage_IFNg_Salmonella
10	38984779	ZNF37A	1.66E-06	0.00828935	Alasoo_2018_ge_macrophage_IFNg_Salmonella
10	101357635	COX15	5.12E-06	0.0255905	Alasoo_2018_ge_macrophage_IFNg_Salmonella
10	101363234	COX15	6.31E-06	0.031544	Alasoo_2018_ge_macrophage_IFNg_Salmonella
10	101364091	COX15	6.26E-06	0.0313242	Alasoo_2018_ge_macrophage_IFNg_Salmonella
10	101364164	COX15	6.26E-06	0.0313078	Alasoo_2018_ge_macrophage_IFNg_Salmonella
10	101364524	COX15	6.29E-06	0.0314309	Alasoo_2018_ge_macrophage_IFNg_Salmonella
10	101367645	COX15	6.19E-06	0.0309642	Alasoo_2018_ge_macrophage_IFNg_Salmonella
10	101368199	COX15	5.55E-06	0.0277693	Alasoo_2018_ge_macrophage_IFNg_Salmonella
10	101376739	COX15	7.91E-07	0.00395712	Alasoo_2018_ge_macrophage_IFNg_Salmonella
10	101386467	COX15	1.64E-06	0.00818585	Alasoo_2018_ge_macrophage_IFNg_Salmonella
10	101387201	COX15	3.75E-07	0.00187558	Alasoo_2018_ge_macrophage_IFNg_Salmonella
10	101398962	COX15	1.45E-06	0.00722525	Alasoo_2018_ge_macrophage_IFNg_Salmonella
10	101402608	COX15	6.39E-07	0.0031942	Alasoo_2018_ge_macrophage_IFNg_Salmonella
10	101410062	COX15	5.39E-07	0.00269514	Alasoo_2018_ge_macrophage_IFNg_Salmonella
10	101420316	COX15	6.68E-07	0.00334132	Alasoo_2018_ge_macrophage_IFNg_Salmonella
10	101422496	COX15	5.25E-07	0.0026266	Alasoo_2018_ge_macrophage_IFNg_Salmonella
10	101426013	COX15	5.19E-07	0.00259594	Alasoo_2018_ge_macrophage_IFNg_Salmonella
10	101429593	COX15	2.58E-06	0.0129023	Alasoo_2018_ge_macrophage_IFNg_Salmonella
10	101445591	COX15	2.75E-06	0.0137539	Alasoo_2018_ge_macrophage_IFNg_Salmonella
10	101450303	COX15	4.69E-06	0.0234558	Alasoo_2018_ge_macrophage_IFNg_Salmonella
10	101451259	COX15	1.20E-06	0.00601695	Alasoo_2018_ge_macrophage_IFNg_Salmonella
10	101451611	COX15	2.77E-06	0.0138726	Alasoo_2018_ge_macrophage_IFNg_Salmonella
10	101452494	COX15	2.79E-06	0.0139283	Alasoo_2018_ge_macrophage_IFNg_Salmonella
10	101471695	COX15	3.19E-06	0.0159592	Alasoo_2018_ge_macrophage_IFNg_Salmonella
10	101474499	COX15	1.36E-06	0.006787	Alasoo_2018_ge_macrophage_IFNg_Salmonella
10	101475039	COX15	3.19E-06	0.0159274	Alasoo_2018_ge_macrophage_IFNg_Salmonella
10	101480550	COX15	3.29E-06	0.016472	Alasoo_2018_ge_macrophage_IFNg_Salmonella
10	101515316	COX15	3.00E-06	0.0150241	Alasoo_2018_ge_macrophage_IFNg_Salmonella
1	205757824	RAB7L1	2.78E-06	0.0138981	Alasoo_2018_ge_macrophage_IFNg
4	103561709	MANBA	4.77E-06	0.0238417	Alasoo_2018_ge_macrophage_IFNg
4	103569283	MANBA	5.19E-06	0.0259284	Alasoo_2018_ge_macrophage_IFNg
4	103572751	MANBA	1.10E-06	0.0054946	Alasoo_2018_ge_macrophage_IFNg
4	103573082	MANBA	1.08E-06	0.0053823	Alasoo_2018_ge_macrophage_IFNg
4	103573122	MANBA	1.07E-06	0.00536645	Alasoo_2018_ge_macrophage_IFNg
4	103573323	MANBA	4.25E-07	0.00212345	Alasoo_2018_ge_macrophage_IFNg
4	103573377	MANBA	4.23E-07	0.00211648	Alasoo_2018_ge_macrophage_IFNg
4	103573749	MANBA	4.32E-06	0.0215953	Alasoo_2018_ge_macrophage_IFNg
4	103573863	MANBA	3.27E-07	0.00163693	Alasoo_2018_ge_macrophage_IFNg
4	103573904	MANBA	4.19E-06	0.0209591	Alasoo_2018_ge_macrophage_IFNg
4	103575067	MANBA	4.01E-06	0.0200533	Alasoo_2018_ge_macrophage_IFNg
4	103575280	MANBA	3.76E-07	0.00188222	Alasoo_2018_ge_macrophage_IFNg
4	103575385	MANBA	3.76E-07	0.00188139	Alasoo_2018_ge_macrophage_IFNg
4	103577465	MANBA	9.96E-06	0.0497888	Alasoo_2018_ge_macrophage_IFNg
4	103578637	MANBA	9.96E-06	0.0498225	Alasoo_2018_ge_macrophage_IFNg
4	103579460	MANBA	8.71E-07	0.00435725	Alasoo_2018_ge_macrophage_IFNg
4	103579691	MANBA	8.92E-06	0.0446154	Alasoo_2018_ge_macrophage_IFNg
4	103580788	MANBA	3.11E-06	0.015529	Alasoo_2018_ge_macrophage_IFNg
4	103583189	MANBA	5.62E-07	0.00280908	Alasoo_2018_ge_macrophage_IFNg
4	103583196	MANBA	5.58E-07	0.00278861	Alasoo_2018_ge_macrophage_IFNg
4	103583208	MANBA	5.55E-07	0.00277739	Alasoo_2018_ge_macrophage_IFNg
4	103586977	MANBA	4.04E-06	0.0202209	Alasoo_2018_ge_macrophage_IFNg
4	103589513	MANBA	2.60E-07	0.00129923	Alasoo_2018_ge_macrophage_IFNg
4	103590864	MANBA	2.28E-07	0.00113959	Alasoo_2018_ge_macrophage_IFNg
4	103618023	MANBA	1.45E-08	7.24E-05	Alasoo_2018_ge_macrophage_IFNg
4	103645699	MANBA	1.59E-07	0.000793675	Alasoo_2018_ge_macrophage_IFNg
4	103651962	MANBA	1.01E-08	5.05E-05	Alasoo_2018_ge_macrophage_IFNg
4	103653976	MANBA	1.00E-08	5.00E-05	Alasoo_2018_ge_macrophage_IFNg
4	103680294	MANBA	2.02E-07	0.00101088	Alasoo_2018_ge_macrophage_IFNg
4	103680723	MANBA	2.21E-06	0.0110554	Alasoo_2018_ge_macrophage_IFNg
4	103681246	MANBA	2.30E-06	0.0114823	Alasoo_2018_ge_macrophage_IFNg
4	103684014	MANBA	1.05E-06	0.0052693	Alasoo_2018_ge_macrophage_IFNg
4	103684953	MANBA	3.76E-07	0.00187933	Alasoo_2018_ge_macrophage_IFNg
4	103685175	MANBA	3.81E-07	0.00190338	Alasoo_2018_ge_macrophage_IFNg
4	103685471	MANBA	9.75E-07	0.00487646	Alasoo_2018_ge_macrophage_IFNg
4	103687208	MANBA	4.04E-07	0.00202042	Alasoo_2018_ge_macrophage_IFNg
4	103688017	MANBA	4.02E-07	0.00201178	Alasoo_2018_ge_macrophage_IFNg
4	103688038	MANBA	1.02E-06	0.0050834	Alasoo_2018_ge_macrophage_IFNg
4	103689069	MANBA	1.49E-06	0.0074332	Alasoo_2018_ge_macrophage_IFNg
4	103689317	MANBA	9.98E-07	0.00499069	Alasoo_2018_ge_macrophage_IFNg
4	103689805	MANBA	3.95E-07	0.00197377	Alasoo_2018_ge_macrophage_IFNg
4	103690256	MANBA	9.93E-07	0.00496347	Alasoo_2018_ge_macrophage_IFNg
4	103690391	MANBA	3.96E-07	0.00197934	Alasoo_2018_ge_macrophage_IFNg
4	103690466	MANBA	1.48E-06	0.00738805	Alasoo_2018_ge_macrophage_IFNg
4	103692157	MANBA	3.84E-07	0.00192042	Alasoo_2018_ge_macrophage_IFNg
4	103692343	MANBA	3.84E-07	0.00192142	Alasoo_2018_ge_macrophage_IFNg
4	103693143	MANBA	9.70E-07	0.00485079	Alasoo_2018_ge_macrophage_IFNg
4	103693164	MANBA	9.71E-07	0.00485315	Alasoo_2018_ge_macrophage_IFNg
4	103693621	MANBA	3.84E-07	0.00191883	Alasoo_2018_ge_macrophage_IFNg
4	103695484	MANBA	9.54E-07	0.00476876	Alasoo_2018_ge_macrophage_IFNg
4	103698833	MANBA	1.11E-06	0.0055443	Alasoo_2018_ge_macrophage_IFNg
4	103699161	MANBA	1.46E-06	0.00728475	Alasoo_2018_ge_macrophage_IFNg
4	103699166	MANBA	9.84E-07	0.00492187	Alasoo_2018_ge_macrophage_IFNg
4	103700422	MANBA	1.46E-06	0.00729715	Alasoo_2018_ge_macrophage_IFNg
4	103700878	MANBA	3.97E-07	0.00198684	Alasoo_2018_ge_macrophage_IFNg
4	103701196	MANBA	3.96E-07	0.00198133	Alasoo_2018_ge_macrophage_IFNg
4	103701331	MANBA	1.46E-06	0.00730765	Alasoo_2018_ge_macrophage_IFNg
4	103701760	MANBA	1.46E-06	0.00731845	Alasoo_2018_ge_macrophage_IFNg
4	103701777	MANBA	9.72E-07	0.00485859	Alasoo_2018_ge_macrophage_IFNg
4	103701818	MANBA	9.87E-07	0.00493484	Alasoo_2018_ge_macrophage_IFNg
4	103702511	MANBA	4.02E-07	0.00200926	Alasoo_2018_ge_macrophage_IFNg
4	103703436	MANBA	9.93E-07	0.00496489	Alasoo_2018_ge_macrophage_IFNg
4	103703529	MANBA	4.03E-07	0.00201746	Alasoo_2018_ge_macrophage_IFNg
4	103704060	MANBA	1.48E-06	0.0074159	Alasoo_2018_ge_macrophage_IFNg
4	103705091	MANBA	4.06E-07	0.00203019	Alasoo_2018_ge_macrophage_IFNg
4	103705940	MANBA	1.34E-06	0.0066989	Alasoo_2018_ge_macrophage_IFNg
4	103708518	MANBA	9.57E-07	0.0047826	Alasoo_2018_ge_macrophage_IFNg
4	103709386	MANBA	1.02E-06	0.00510675	Alasoo_2018_ge_macrophage_IFNg
4	103709571	MANBA	1.03E-06	0.0051283	Alasoo_2018_ge_macrophage_IFNg
4	103709663	MANBA	4.23E-07	0.00211383	Alasoo_2018_ge_macrophage_IFNg
4	103710105	MANBA	1.55E-06	0.0077701	Alasoo_2018_ge_macrophage_IFNg
4	103710183	MANBA	1.02E-06	0.00508365	Alasoo_2018_ge_macrophage_IFNg
4	103710272	MANBA	1.62E-06	0.008081	Alasoo_2018_ge_macrophage_IFNg
4	103710930	MANBA	4.29E-07	0.00214542	Alasoo_2018_ge_macrophage_IFNg
4	103711052	MANBA	1.57E-06	0.00786855	Alasoo_2018_ge_macrophage_IFNg
4	103711434	MANBA	1.05E-06	0.0052379	Alasoo_2018_ge_macrophage_IFNg
4	103712172	MANBA	1.67E-06	0.00834905	Alasoo_2018_ge_macrophage_IFNg
4	103712189	MANBA	1.11E-06	0.00555875	Alasoo_2018_ge_macrophage_IFNg
4	103712209	MANBA	1.11E-06	0.0055623	Alasoo_2018_ge_macrophage_IFNg
4	103712337	MANBA	1.08E-06	0.0054211	Alasoo_2018_ge_macrophage_IFNg
4	103712589	MANBA	4.42E-07	0.00221247	Alasoo_2018_ge_macrophage_IFNg
4	103713346	MANBA	4.47E-07	0.00223288	Alasoo_2018_ge_macrophage_IFNg
4	103713359	MANBA	1.06E-06	0.00530865	Alasoo_2018_ge_macrophage_IFNg
4	103714182	MANBA	1.08E-06	0.00540955	Alasoo_2018_ge_macrophage_IFNg
4	103714494	MANBA	1.11E-06	0.00553835	Alasoo_2018_ge_macrophage_IFNg
4	103714786	MANBA	1.12E-06	0.00559875	Alasoo_2018_ge_macrophage_IFNg
4	103715117	MANBA	4.62E-07	0.00230956	Alasoo_2018_ge_macrophage_IFNg
4	103715385	MANBA	4.65E-07	0.00232469	Alasoo_2018_ge_macrophage_IFNg
4	103719434	MANBA	2.01E-06	0.0100712	Alasoo_2018_ge_macrophage_IFNg
4	103719534	MANBA	4.94E-07	0.0024712	Alasoo_2018_ge_macrophage_IFNg
4	103719741	MANBA	1.20E-06	0.0060098	Alasoo_2018_ge_macrophage_IFNg
4	103719893	MANBA	1.20E-06	0.00601945	Alasoo_2018_ge_macrophage_IFNg
4	103719906	MANBA	4.96E-07	0.00248217	Alasoo_2018_ge_macrophage_IFNg
4	103720866	MANBA	1.20E-06	0.0060207	Alasoo_2018_ge_macrophage_IFNg
4	103720983	MANBA	1.23E-06	0.0061599	Alasoo_2018_ge_macrophage_IFNg
4	103721059	MANBA	1.22E-06	0.0061142	Alasoo_2018_ge_macrophage_IFNg
4	103722238	MANBA	1.87E-06	0.00933905	Alasoo_2018_ge_macrophage_IFNg
4	103722487	MANBA	1.27E-06	0.0063683	Alasoo_2018_ge_macrophage_IFNg
4	103723993	MANBA	1.31E-06	0.0065332	Alasoo_2018_ge_macrophage_IFNg
4	103725334	MANBA	5.57E-07	0.00278446	Alasoo_2018_ge_macrophage_IFNg
4	103725894	MANBA	5.63E-07	0.00281443	Alasoo_2018_ge_macrophage_IFNg
4	103726773	MANBA	5.72E-07	0.00285951	Alasoo_2018_ge_macrophage_IFNg
4	103727018	MANBA	5.69E-07	0.00284292	Alasoo_2018_ge_macrophage_IFNg
4	103728010	MANBA	1.37E-06	0.00685385	Alasoo_2018_ge_macrophage_IFNg
4	103729743	MANBA	1.45E-06	0.0072381	Alasoo_2018_ge_macrophage_IFNg
4	103730179	MANBA	3.33E-08	0.000166359	Alasoo_2018_ge_macrophage_IFNg
4	103730493	MANBA	1.50E-06	0.00750425	Alasoo_2018_ge_macrophage_IFNg
4	103731067	MANBA	6.21E-07	0.00310458	Alasoo_2018_ge_macrophage_IFNg
4	103731572	MANBA	6.73E-07	0.00336392	Alasoo_2018_ge_macrophage_IFNg
4	103731725	MANBA	6.34E-07	0.0031708	Alasoo_2018_ge_macrophage_IFNg
4	103731737	MANBA	6.35E-07	0.00317334	Alasoo_2018_ge_macrophage_IFNg
4	103732173	MANBA	1.52E-06	0.0076147	Alasoo_2018_ge_macrophage_IFNg
4	103732493	MANBA	1.52E-06	0.0076082	Alasoo_2018_ge_macrophage_IFNg
4	103732568	MANBA	6.57E-07	0.00328744	Alasoo_2018_ge_macrophage_IFNg
4	103732698	MANBA	6.42E-07	0.00320774	Alasoo_2018_ge_macrophage_IFNg
4	103732845	MANBA	6.46E-07	0.00322846	Alasoo_2018_ge_macrophage_IFNg
4	103733174	MANBA	1.61E-06	0.0080735	Alasoo_2018_ge_macrophage_IFNg
4	103733600	MANBA	2.26E-06	0.0113142	Alasoo_2018_ge_macrophage_IFNg
4	103734725	MANBA	1.52E-06	0.0075838	Alasoo_2018_ge_macrophage_IFNg
4	103735453	MANBA	6.71E-07	0.00335589	Alasoo_2018_ge_macrophage_IFNg
4	103736180	MANBA	6.79E-07	0.00339545	Alasoo_2018_ge_macrophage_IFNg
4	103736422	MANBA	1.60E-06	0.00800355	Alasoo_2018_ge_macrophage_IFNg
4	103737028	MANBA	6.95E-07	0.00347601	Alasoo_2018_ge_macrophage_IFNg
4	103737051	MANBA	1.59E-06	0.00795965	Alasoo_2018_ge_macrophage_IFNg
4	103738108	MANBA	6.98E-07	0.0034876	Alasoo_2018_ge_macrophage_IFNg
4	103738232	MANBA	2.37E-06	0.01187	Alasoo_2018_ge_macrophage_IFNg
4	103738243	MANBA	1.62E-06	0.00811215	Alasoo_2018_ge_macrophage_IFNg
4	103738355	MANBA	1.64E-06	0.00819705	Alasoo_2018_ge_macrophage_IFNg
4	103741596	MANBA	1.70E-06	0.00847545	Alasoo_2018_ge_macrophage_IFNg
4	103741957	MANBA	7.69E-07	0.0038471	Alasoo_2018_ge_macrophage_IFNg
4	103742413	MANBA	1.76E-06	0.0087867	Alasoo_2018_ge_macrophage_IFNg
4	103742651	MANBA	1.79E-06	0.0089667	Alasoo_2018_ge_macrophage_IFNg
4	103742764	MANBA	7.95E-07	0.00397706	Alasoo_2018_ge_macrophage_IFNg
4	103744071	MANBA	1.88E-06	0.00940975	Alasoo_2018_ge_macrophage_IFNg
4	103744958	MANBA	8.48E-07	0.00424119	Alasoo_2018_ge_macrophage_IFNg
4	103745756	MANBA	2.01E-06	0.0100394	Alasoo_2018_ge_macrophage_IFNg
4	103748797	MANBA	2.15E-06	0.0107302	Alasoo_2018_ge_macrophage_IFNg
4	103748875	MANBA	6.25E-07	0.00312603	Alasoo_2018_ge_macrophage_IFNg
4	103749444	MANBA	9.55E-07	0.00477262	Alasoo_2018_ge_macrophage_IFNg
4	103749516	MANBA	3.08E-06	0.0154105	Alasoo_2018_ge_macrophage_IFNg
4	103750268	MANBA	9.46E-07	0.00473164	Alasoo_2018_ge_macrophage_IFNg
4	103750316	MANBA	9.46E-07	0.00473164	Alasoo_2018_ge_macrophage_IFNg
4	103751133	MANBA	9.45E-07	0.00472407	Alasoo_2018_ge_macrophage_IFNg
4	103751251	MANBA	9.45E-07	0.00472407	Alasoo_2018_ge_macrophage_IFNg
4	103752302	MANBA	9.42E-07	0.0047107	Alasoo_2018_ge_macrophage_IFNg
4	103753371	MANBA	2.10E-06	0.010522	Alasoo_2018_ge_macrophage_IFNg
4	103753735	MANBA	3.04E-06	0.0151955	Alasoo_2018_ge_macrophage_IFNg
4	103754171	MANBA	2.08E-06	0.010399	Alasoo_2018_ge_macrophage_IFNg
4	103754500	MANBA	2.09E-06	0.0104515	Alasoo_2018_ge_macrophage_IFNg
4	103754591	MANBA	2.09E-06	0.0104446	Alasoo_2018_ge_macrophage_IFNg
4	103754645	MANBA	1.84E-06	0.0091865	Alasoo_2018_ge_macrophage_IFNg
4	103756076	MANBA	9.32E-07	0.00465763	Alasoo_2018_ge_macrophage_IFNg
4	103756934	MANBA	9.34E-07	0.00467234	Alasoo_2018_ge_macrophage_IFNg
4	103757323	MANBA	3.88E-07	0.00194194	Alasoo_2018_ge_macrophage_IFNg
4	103757641	MANBA	2.05E-06	0.0102455	Alasoo_2018_ge_macrophage_IFNg
4	103759091	MANBA	2.05E-06	0.0102512	Alasoo_2018_ge_macrophage_IFNg
4	103759189	MANBA	2.98E-06	0.0148804	Alasoo_2018_ge_macrophage_IFNg
4	103764056	MANBA	9.22E-07	0.00461124	Alasoo_2018_ge_macrophage_IFNg
4	103764209	MANBA	2.09E-06	0.0104573	Alasoo_2018_ge_macrophage_IFNg
4	103764833	MANBA	9.47E-07	0.00473421	Alasoo_2018_ge_macrophage_IFNg
4	103764993	MANBA	9.39E-07	0.00469376	Alasoo_2018_ge_macrophage_IFNg
4	103765916	MANBA	9.48E-07	0.00474226	Alasoo_2018_ge_macrophage_IFNg
4	103767339	MANBA	9.53E-07	0.00476541	Alasoo_2018_ge_macrophage_IFNg
4	103769234	MANBA	3.05E-06	0.0152688	Alasoo_2018_ge_macrophage_IFNg
4	103769892	MANBA	2.06E-06	0.0103116	Alasoo_2018_ge_macrophage_IFNg
4	103770579	MANBA	9.79E-07	0.00489401	Alasoo_2018_ge_macrophage_IFNg
4	103770794	MANBA	2.10E-06	0.0105245	Alasoo_2018_ge_macrophage_IFNg
4	103771502	MANBA	3.06E-06	0.0152801	Alasoo_2018_ge_macrophage_IFNg
4	103772252	MANBA	9.77E-07	0.00488739	Alasoo_2018_ge_macrophage_IFNg
4	103772829	MANBA	6.19E-07	0.00309431	Alasoo_2018_ge_macrophage_IFNg
4	103773212	MANBA	2.15E-06	0.010774	Alasoo_2018_ge_macrophage_IFNg
4	103773501	MANBA	2.11E-06	0.0105329	Alasoo_2018_ge_macrophage_IFNg
4	103774328	MANBA	2.15E-06	0.0107547	Alasoo_2018_ge_macrophage_IFNg
4	103775704	MANBA	2.17E-06	0.0108554	Alasoo_2018_ge_macrophage_IFNg
4	103776867	MANBA	2.18E-06	0.0108927	Alasoo_2018_ge_macrophage_IFNg
4	103777392	MANBA	9.77E-07	0.00488413	Alasoo_2018_ge_macrophage_IFNg
4	103778056	MANBA	1.05E-06	0.0052423	Alasoo_2018_ge_macrophage_IFNg
4	103778434	MANBA	2.19E-06	0.0109356	Alasoo_2018_ge_macrophage_IFNg
4	103779007	MANBA	2.95E-06	0.0147548	Alasoo_2018_ge_macrophage_IFNg
4	103779972	MANBA	8.63E-07	0.004313	Alasoo_2018_ge_macrophage_IFNg
4	103780496	MANBA	8.70E-07	0.0043496	Alasoo_2018_ge_macrophage_IFNg
4	103780523	MANBA	1.29E-06	0.0064519	Alasoo_2018_ge_macrophage_IFNg
4	103780922	MANBA	1.29E-06	0.00644725	Alasoo_2018_ge_macrophage_IFNg
4	103781065	MANBA	2.86E-06	0.0143079	Alasoo_2018_ge_macrophage_IFNg
4	103781159	MANBA	6.97E-07	0.00348584	Alasoo_2018_ge_macrophage_IFNg
4	103781531	MANBA	1.29E-06	0.0064499	Alasoo_2018_ge_macrophage_IFNg
4	103781580	MANBA	1.27E-06	0.0063535	Alasoo_2018_ge_macrophage_IFNg
4	103783500	MANBA	1.32E-06	0.00660335	Alasoo_2018_ge_macrophage_IFNg
4	103785582	MANBA	7.13E-07	0.00356512	Alasoo_2018_ge_macrophage_IFNg
4	103785857	MANBA	1.05E-06	0.0052541	Alasoo_2018_ge_macrophage_IFNg
4	103786116	MANBA	2.21E-06	0.011063	Alasoo_2018_ge_macrophage_IFNg
4	103786371	MANBA	7.16E-07	0.0035784	Alasoo_2018_ge_macrophage_IFNg
4	103786560	MANBA	2.28E-06	0.0114244	Alasoo_2018_ge_macrophage_IFNg
4	103786588	MANBA	1.06E-06	0.0053129	Alasoo_2018_ge_macrophage_IFNg
4	103788211	MANBA	7.25E-07	0.00362593	Alasoo_2018_ge_macrophage_IFNg
4	103789810	MANBA	1.08E-06	0.00539535	Alasoo_2018_ge_macrophage_IFNg
4	103790186	MANBA	2.27E-06	0.0113533	Alasoo_2018_ge_macrophage_IFNg
4	103793659	MANBA	2.35E-06	0.011765	Alasoo_2018_ge_macrophage_IFNg
4	103794188	MANBA	2.35E-06	0.0117735	Alasoo_2018_ge_macrophage_IFNg
4	103794536	MANBA	1.11E-06	0.00555025	Alasoo_2018_ge_macrophage_IFNg
4	103794717	MANBA	2.32E-06	0.0116171	Alasoo_2018_ge_macrophage_IFNg
4	103794927	MANBA	2.33E-06	0.0116389	Alasoo_2018_ge_macrophage_IFNg
4	103796908	MANBA	1.13E-06	0.00562995	Alasoo_2018_ge_macrophage_IFNg
4	103797334	MANBA	2.41E-06	0.0120406	Alasoo_2018_ge_macrophage_IFNg
4	103799528	MANBA	2.43E-06	0.0121546	Alasoo_2018_ge_macrophage_IFNg
4	103799532	MANBA	1.15E-06	0.00573845	Alasoo_2018_ge_macrophage_IFNg
4	103799569	MANBA	2.37E-06	0.0118254	Alasoo_2018_ge_macrophage_IFNg
4	103801802	MANBA	2.39E-06	0.0119736	Alasoo_2018_ge_macrophage_IFNg
4	103801803	MANBA	2.39E-06	0.0119714	Alasoo_2018_ge_macrophage_IFNg
4	103802314	MANBA	1.18E-06	0.00588285	Alasoo_2018_ge_macrophage_IFNg
4	103802579	MANBA	1.18E-06	0.0058957	Alasoo_2018_ge_macrophage_IFNg
4	103803106	MANBA	2.45E-06	0.0122403	Alasoo_2018_ge_macrophage_IFNg
4	103805443	MANBA	1.20E-06	0.00599735	Alasoo_2018_ge_macrophage_IFNg
4	103805799	MANBA	2.52E-06	0.0126066	Alasoo_2018_ge_macrophage_IFNg
4	103806308	MANBA	1.21E-06	0.0060404	Alasoo_2018_ge_macrophage_IFNg
4	103807720	MANBA	2.59E-06	0.0129681	Alasoo_2018_ge_macrophage_IFNg
4	103809323	MANBA	2.29E-06	0.0114433	Alasoo_2018_ge_macrophage_IFNg
4	103809645	MANBA	2.58E-06	0.0129018	Alasoo_2018_ge_macrophage_IFNg
4	103809914	MANBA	2.52E-06	0.0125933	Alasoo_2018_ge_macrophage_IFNg
4	103811147	MANBA	2.56E-06	0.0128017	Alasoo_2018_ge_macrophage_IFNg
4	103811377	MANBA	2.61E-06	0.0130496	Alasoo_2018_ge_macrophage_IFNg
4	103811701	MANBA	2.58E-06	0.0128818	Alasoo_2018_ge_macrophage_IFNg
4	103812499	MANBA	1.64E-06	0.00818525	Alasoo_2018_ge_macrophage_IFNg
4	103813121	MANBA	2.64E-06	0.0131769	Alasoo_2018_ge_macrophage_IFNg
4	103813594	MANBA	2.64E-06	0.0132108	Alasoo_2018_ge_macrophage_IFNg
4	103813734	MANBA	2.64E-06	0.0132202	Alasoo_2018_ge_macrophage_IFNg
4	103813881	MANBA	2.64E-06	0.0132179	Alasoo_2018_ge_macrophage_IFNg
4	103814720	MANBA	2.66E-06	0.0132886	Alasoo_2018_ge_macrophage_IFNg
4	103815289	MANBA	2.64E-06	0.0131822	Alasoo_2018_ge_macrophage_IFNg
4	103816523	MANBA	2.68E-06	0.013378	Alasoo_2018_ge_macrophage_IFNg
4	103817531	MANBA	2.72E-06	0.0135777	Alasoo_2018_ge_macrophage_IFNg
4	103818301	MANBA	9.01E-07	0.00450512	Alasoo_2018_ge_macrophage_IFNg
4	103818558	MANBA	9.18E-07	0.00458933	Alasoo_2018_ge_macrophage_IFNg
4	103818574	MANBA	1.33E-06	0.0066259	Alasoo_2018_ge_macrophage_IFNg
4	103818584	MANBA	2.73E-06	0.013636	Alasoo_2018_ge_macrophage_IFNg
4	103818734	MANBA	2.74E-06	0.0137153	Alasoo_2018_ge_macrophage_IFNg
4	103820886	MANBA	2.78E-06	0.0138914	Alasoo_2018_ge_macrophage_IFNg
4	103821891	MANBA	2.84E-06	0.0141993	Alasoo_2018_ge_macrophage_IFNg
4	103822833	MANBA	2.81E-06	0.0140595	Alasoo_2018_ge_macrophage_IFNg
4	103823731	MANBA	2.83E-06	0.0141711	Alasoo_2018_ge_macrophage_IFNg
4	103825248	MANBA	2.85E-06	0.0142395	Alasoo_2018_ge_macrophage_IFNg
4	103825627	MANBA	2.86E-06	0.0142981	Alasoo_2018_ge_macrophage_IFNg
4	103826036	MANBA	2.82E-06	0.0140828	Alasoo_2018_ge_macrophage_IFNg
4	103826140	MANBA	1.54E-06	0.0076807	Alasoo_2018_ge_macrophage_IFNg
4	103826635	MANBA	2.91E-06	0.0145399	Alasoo_2018_ge_macrophage_IFNg
4	103827132	MANBA	2.87E-06	0.0143257	Alasoo_2018_ge_macrophage_IFNg
4	103827488	MANBA	2.93E-06	0.0146432	Alasoo_2018_ge_macrophage_IFNg
4	103828969	MANBA	3.02E-06	0.015104	Alasoo_2018_ge_macrophage_IFNg
4	103830453	MANBA	7.30E-07	0.00364857	Alasoo_2018_ge_macrophage_IFNg
4	103830525	MANBA	1.47E-06	0.00736735	Alasoo_2018_ge_macrophage_IFNg
4	103830696	MANBA	1.39E-06	0.0069621	Alasoo_2018_ge_macrophage_IFNg
4	103833889	MANBA	1.06E-06	0.00529915	Alasoo_2018_ge_macrophage_IFNg
4	103834478	MANBA	3.13E-06	0.0156343	Alasoo_2018_ge_macrophage_IFNg
4	103834640	MANBA	1.54E-06	0.00770955	Alasoo_2018_ge_macrophage_IFNg
4	103835381	MANBA	1.08E-06	0.00539275	Alasoo_2018_ge_macrophage_IFNg
4	103835384	MANBA	1.08E-06	0.00539005	Alasoo_2018_ge_macrophage_IFNg
4	103835386	MANBA	1.08E-06	0.0053936	Alasoo_2018_ge_macrophage_IFNg
4	103835388	MANBA	1.08E-06	0.0053919	Alasoo_2018_ge_macrophage_IFNg
4	103835392	MANBA	1.10E-06	0.00551705	Alasoo_2018_ge_macrophage_IFNg
4	103835396	MANBA	1.10E-06	0.0055156	Alasoo_2018_ge_macrophage_IFNg
4	103835703	MANBA	1.08E-06	0.00539335	Alasoo_2018_ge_macrophage_IFNg
4	103836084	MANBA	1.56E-06	0.00782145	Alasoo_2018_ge_macrophage_IFNg
4	103836260	MANBA	3.88E-07	0.00193935	Alasoo_2018_ge_macrophage_IFNg
4	103836641	MANBA	3.13E-06	0.0156577	Alasoo_2018_ge_macrophage_IFNg
4	103836822	MANBA	1.09E-06	0.0054459	Alasoo_2018_ge_macrophage_IFNg
4	103838477	MANBA	3.15E-06	0.015762	Alasoo_2018_ge_macrophage_IFNg
4	103839157	MANBA	1.10E-06	0.0055146	Alasoo_2018_ge_macrophage_IFNg
4	103839253	MANBA	1.42E-06	0.00708645	Alasoo_2018_ge_macrophage_IFNg
4	103839654	MANBA	1.59E-06	0.00796495	Alasoo_2018_ge_macrophage_IFNg
4	103840093	MANBA	3.26E-06	0.0162813	Alasoo_2018_ge_macrophage_IFNg
4	103841253	MANBA	1.11E-06	0.0055347	Alasoo_2018_ge_macrophage_IFNg
4	103841570	MANBA	1.64E-06	0.00821025	Alasoo_2018_ge_macrophage_IFNg
4	103842031	MANBA	9.91E-07	0.00495356	Alasoo_2018_ge_macrophage_IFNg
4	103842710	MANBA	3.36E-06	0.0167887	Alasoo_2018_ge_macrophage_IFNg
4	103842950	MANBA	1.16E-06	0.0058019	Alasoo_2018_ge_macrophage_IFNg
4	103843239	MANBA	1.18E-06	0.0058762	Alasoo_2018_ge_macrophage_IFNg
4	103843759	MANBA	1.18E-06	0.0058875	Alasoo_2018_ge_macrophage_IFNg
4	103844449	MANBA	1.09E-06	0.0054315	Alasoo_2018_ge_macrophage_IFNg
4	103844469	MANBA	1.09E-06	0.0054415	Alasoo_2018_ge_macrophage_IFNg
4	103844717	MANBA	1.72E-06	0.0085765	Alasoo_2018_ge_macrophage_IFNg
4	103844801	MANBA	3.46E-06	0.0172812	Alasoo_2018_ge_macrophage_IFNg
4	103844850	MANBA	1.28E-06	0.00639715	Alasoo_2018_ge_macrophage_IFNg
4	103845041	MANBA	1.22E-06	0.0060879	Alasoo_2018_ge_macrophage_IFNg
4	103846399	MANBA	1.24E-06	0.00621305	Alasoo_2018_ge_macrophage_IFNg
4	103846424	MANBA	1.79E-06	0.0089621	Alasoo_2018_ge_macrophage_IFNg
4	103846798	MANBA	1.25E-06	0.00624415	Alasoo_2018_ge_macrophage_IFNg
4	103847905	MANBA	3.65E-06	0.0182501	Alasoo_2018_ge_macrophage_IFNg
4	103848094	MANBA	1.83E-06	0.0091558	Alasoo_2018_ge_macrophage_IFNg
4	103848133	MANBA	3.66E-06	0.018312	Alasoo_2018_ge_macrophage_IFNg
4	103848416	MANBA	1.28E-06	0.00641785	Alasoo_2018_ge_macrophage_IFNg
4	103848438	MANBA	1.29E-06	0.006435	Alasoo_2018_ge_macrophage_IFNg
4	103849516	MANBA	1.29E-06	0.00643745	Alasoo_2018_ge_macrophage_IFNg
4	103849758	MANBA	3.68E-06	0.0184014	Alasoo_2018_ge_macrophage_IFNg
4	103849794	MANBA	3.10E-06	0.015483	Alasoo_2018_ge_macrophage_IFNg
4	103849997	MANBA	3.70E-06	0.0185176	Alasoo_2018_ge_macrophage_IFNg
4	103850384	MANBA	1.82E-06	0.0090807	Alasoo_2018_ge_macrophage_IFNg
4	103851379	MANBA	1.30E-06	0.00651305	Alasoo_2018_ge_macrophage_IFNg
4	103851776	MANBA	1.88E-06	0.0093802	Alasoo_2018_ge_macrophage_IFNg
4	103851801	MANBA	1.31E-06	0.0065513	Alasoo_2018_ge_macrophage_IFNg
4	103852110	MANBA	1.32E-06	0.0065921	Alasoo_2018_ge_macrophage_IFNg
4	103852152	MANBA	1.89E-06	0.0094699	Alasoo_2018_ge_macrophage_IFNg
4	103852382	MANBA	1.62E-06	0.0080784	Alasoo_2018_ge_macrophage_IFNg
4	103852578	MANBA	1.33E-06	0.00665685	Alasoo_2018_ge_macrophage_IFNg
4	103852802	MANBA	3.81E-06	0.019049	Alasoo_2018_ge_macrophage_IFNg
4	103854043	MANBA	1.93E-06	0.00964915	Alasoo_2018_ge_macrophage_IFNg
4	103856128	MANBA	1.38E-06	0.00690455	Alasoo_2018_ge_macrophage_IFNg
4	103856871	MANBA	1.39E-06	0.0069383	Alasoo_2018_ge_macrophage_IFNg
4	103857022	MANBA	1.39E-06	0.00696875	Alasoo_2018_ge_macrophage_IFNg
4	103857702	MANBA	2.00E-06	0.0099817	Alasoo_2018_ge_macrophage_IFNg
4	103859081	MANBA	1.44E-06	0.00717765	Alasoo_2018_ge_macrophage_IFNg
4	103859292	MANBA	1.44E-06	0.0071783	Alasoo_2018_ge_macrophage_IFNg
4	103859401	MANBA	1.44E-06	0.00720065	Alasoo_2018_ge_macrophage_IFNg
4	103859805	MANBA	1.45E-06	0.0072503	Alasoo_2018_ge_macrophage_IFNg
4	103861380	MANBA	4.02E-06	0.0200904	Alasoo_2018_ge_macrophage_IFNg
4	103861684	MANBA	1.42E-06	0.00707505	Alasoo_2018_ge_macrophage_IFNg
4	103862129	MANBA	1.40E-06	0.0070032	Alasoo_2018_ge_macrophage_IFNg
4	103862792	MANBA	1.98E-06	0.0099077	Alasoo_2018_ge_macrophage_IFNg
4	103863190	MANBA	1.38E-06	0.0068796	Alasoo_2018_ge_macrophage_IFNg
4	103864323	MANBA	2.47E-06	0.0123386	Alasoo_2018_ge_macrophage_IFNg
4	103864660	MANBA	8.18E-07	0.00409121	Alasoo_2018_ge_macrophage_IFNg
4	103865553	MANBA	1.88E-06	0.0094192	Alasoo_2018_ge_macrophage_IFNg
4	103866480	MANBA	1.29E-06	0.0064677	Alasoo_2018_ge_macrophage_IFNg
4	103867624	MANBA	1.32E-06	0.0065753	Alasoo_2018_ge_macrophage_IFNg
4	103868749	MANBA	1.24E-06	0.00621225	Alasoo_2018_ge_macrophage_IFNg
4	103869123	MANBA	1.08E-06	0.005405	Alasoo_2018_ge_macrophage_IFNg
4	103869350	MANBA	3.43E-06	0.0171632	Alasoo_2018_ge_macrophage_IFNg
4	103870060	MANBA	3.49E-06	0.0174665	Alasoo_2018_ge_macrophage_IFNg
4	103872343	MANBA	1.18E-06	0.0058771	Alasoo_2018_ge_macrophage_IFNg
4	103872578	MANBA	3.30E-06	0.0165217	Alasoo_2018_ge_macrophage_IFNg
4	103872772	MANBA	1.17E-06	0.00586135	Alasoo_2018_ge_macrophage_IFNg
4	103872854	MANBA	1.11E-06	0.00557145	Alasoo_2018_ge_macrophage_IFNg
4	103876287	MANBA	3.33E-06	0.0166327	Alasoo_2018_ge_macrophage_IFNg
4	103876614	MANBA	3.29E-06	0.0164425	Alasoo_2018_ge_macrophage_IFNg
4	103877060	MANBA	1.05E-06	0.00525775	Alasoo_2018_ge_macrophage_IFNg
4	103877136	MANBA	1.11E-06	0.00556415	Alasoo_2018_ge_macrophage_IFNg
4	103877991	MANBA	1.08E-06	0.00541265	Alasoo_2018_ge_macrophage_IFNg
4	103878167	MANBA	1.58E-06	0.0078936	Alasoo_2018_ge_macrophage_IFNg
4	103878877	MANBA	1.57E-06	0.00783875	Alasoo_2018_ge_macrophage_IFNg
4	103879148	MANBA	1.07E-06	0.00534115	Alasoo_2018_ge_macrophage_IFNg
4	103879511	MANBA	1.54E-06	0.0077143	Alasoo_2018_ge_macrophage_IFNg
4	103880451	MANBA	1.02E-06	0.00512055	Alasoo_2018_ge_macrophage_IFNg
4	103881079	MANBA	1.01E-06	0.0050467	Alasoo_2018_ge_macrophage_IFNg
4	103881360	MANBA	1.04E-06	0.00519995	Alasoo_2018_ge_macrophage_IFNg
4	103882130	MANBA	1.00E-06	0.00501625	Alasoo_2018_ge_macrophage_IFNg
4	103882131	MANBA	1.46E-06	0.00732295	Alasoo_2018_ge_macrophage_IFNg
4	103882206	MANBA	9.81E-07	0.00490634	Alasoo_2018_ge_macrophage_IFNg
4	103885504	MANBA	8.61E-07	0.00430627	Alasoo_2018_ge_macrophage_IFNg
4	103885568	MANBA	8.50E-07	0.00424909	Alasoo_2018_ge_macrophage_IFNg
4	103886418	MANBA	9.07E-07	0.00453541	Alasoo_2018_ge_macrophage_IFNg
4	103886422	MANBA	9.07E-07	0.00453648	Alasoo_2018_ge_macrophage_IFNg
4	103886941	MANBA	2.71E-06	0.0135361	Alasoo_2018_ge_macrophage_IFNg
4	103887074	MANBA	2.66E-06	0.013294	Alasoo_2018_ge_macrophage_IFNg
4	103887331	MANBA	8.85E-07	0.00442392	Alasoo_2018_ge_macrophage_IFNg
4	103887561	MANBA	1.29E-06	0.00643005	Alasoo_2018_ge_macrophage_IFNg
4	103888253	MANBA	8.65E-07	0.00432547	Alasoo_2018_ge_macrophage_IFNg
4	103889537	MANBA	2.53E-06	0.0126558	Alasoo_2018_ge_macrophage_IFNg
4	103889814	MANBA	8.39E-07	0.00419327	Alasoo_2018_ge_macrophage_IFNg
4	103890065	MANBA	1.22E-06	0.00609815	Alasoo_2018_ge_macrophage_IFNg
4	103890430	MANBA	2.47E-06	0.0123369	Alasoo_2018_ge_macrophage_IFNg
4	103890449	MANBA	1.20E-06	0.00602075	Alasoo_2018_ge_macrophage_IFNg
4	103890980	MANBA	2.39E-06	0.0119739	Alasoo_2018_ge_macrophage_IFNg
4	103892823	MANBA	2.36E-06	0.0117955	Alasoo_2018_ge_macrophage_IFNg
4	103893082	MANBA	2.30E-06	0.0114988	Alasoo_2018_ge_macrophage_IFNg
4	103895223	MANBA	2.29E-06	0.011445	Alasoo_2018_ge_macrophage_IFNg
4	103895317	MANBA	7.33E-07	0.00366686	Alasoo_2018_ge_macrophage_IFNg
4	103895398	MANBA	3.11E-06	0.0155409	Alasoo_2018_ge_macrophage_IFNg
4	103895399	MANBA	3.10E-06	0.0154971	Alasoo_2018_ge_macrophage_IFNg
4	103895564	MANBA	2.23E-06	0.011128	Alasoo_2018_ge_macrophage_IFNg
4	103896109	MANBA	2.22E-06	0.0111057	Alasoo_2018_ge_macrophage_IFNg
4	103896413	MANBA	7.24E-07	0.00361992	Alasoo_2018_ge_macrophage_IFNg
4	103896791	MANBA	2.17E-06	0.0108471	Alasoo_2018_ge_macrophage_IFNg
4	103898096	MANBA	2.17E-06	0.0108473	Alasoo_2018_ge_macrophage_IFNg
4	103898166	MANBA	2.18E-06	0.0108869	Alasoo_2018_ge_macrophage_IFNg
4	103898454	MANBA	2.14E-06	0.0106767	Alasoo_2018_ge_macrophage_IFNg
4	103900201	MANBA	6.87E-07	0.00343494	Alasoo_2018_ge_macrophage_IFNg
4	103901695	MANBA	6.69E-07	0.00334543	Alasoo_2018_ge_macrophage_IFNg
4	103901786	MANBA	6.72E-07	0.00335865	Alasoo_2018_ge_macrophage_IFNg
4	103903116	MANBA	6.47E-07	0.00323643	Alasoo_2018_ge_macrophage_IFNg
4	103904170	MANBA	9.61E-07	0.00480744	Alasoo_2018_ge_macrophage_IFNg
4	103904241	MANBA	6.41E-07	0.00320692	Alasoo_2018_ge_macrophage_IFNg
4	103904755	MANBA	1.94E-06	0.00970795	Alasoo_2018_ge_macrophage_IFNg
4	103904822	MANBA	1.95E-06	0.0097527	Alasoo_2018_ge_macrophage_IFNg
4	103905034	MANBA	6.32E-07	0.00315936	Alasoo_2018_ge_macrophage_IFNg
4	103906113	MANBA	1.91E-06	0.00956595	Alasoo_2018_ge_macrophage_IFNg
4	103906682	MANBA	6.15E-07	0.00307358	Alasoo_2018_ge_macrophage_IFNg
4	103906696	MANBA	1.85E-06	0.0092731	Alasoo_2018_ge_macrophage_IFNg
4	103907423	MANBA	1.94E-06	0.00970135	Alasoo_2018_ge_macrophage_IFNg
4	103907596	MANBA	1.87E-06	0.0093324	Alasoo_2018_ge_macrophage_IFNg
4	103908038	MANBA	1.85E-06	0.00924785	Alasoo_2018_ge_macrophage_IFNg
4	103908731	MANBA	1.24E-06	0.0062112	Alasoo_2018_ge_macrophage_IFNg
4	103911159	MANBA	5.69E-07	0.00284595	Alasoo_2018_ge_macrophage_IFNg
4	103911222	MANBA	5.70E-07	0.0028497	Alasoo_2018_ge_macrophage_IFNg
4	103911781	MANBA	5.66E-07	0.00282821	Alasoo_2018_ge_macrophage_IFNg
4	103913083	MANBA	8.27E-07	0.00413606	Alasoo_2018_ge_macrophage_IFNg
4	103914247	MANBA	5.43E-07	0.00271535	Alasoo_2018_ge_macrophage_IFNg
4	103914440	MANBA	5.41E-07	0.00270574	Alasoo_2018_ge_macrophage_IFNg
4	103914638	MANBA	8.10E-07	0.00405185	Alasoo_2018_ge_macrophage_IFNg
4	103914820	MANBA	1.68E-06	0.00840555	Alasoo_2018_ge_macrophage_IFNg
4	103915310	MANBA	5.27E-07	0.00263532	Alasoo_2018_ge_macrophage_IFNg
4	103916045	MANBA	1.64E-06	0.00821455	Alasoo_2018_ge_macrophage_IFNg
4	103916454	MANBA	7.92E-07	0.00395819	Alasoo_2018_ge_macrophage_IFNg
4	103918109	MANBA	1.63E-06	0.008169	Alasoo_2018_ge_macrophage_IFNg
4	103918123	MANBA	1.63E-06	0.008171	Alasoo_2018_ge_macrophage_IFNg
4	103921298	MANBA	7.30E-07	0.00365098	Alasoo_2018_ge_macrophage_IFNg
4	103923021	MANBA	1.49E-06	0.0074547	Alasoo_2018_ge_macrophage_IFNg
4	103923558	MANBA	4.60E-07	0.00229884	Alasoo_2018_ge_macrophage_IFNg
4	103923664	MANBA	4.59E-07	0.00229443	Alasoo_2018_ge_macrophage_IFNg
4	103925138	MANBA	4.53E-07	0.00226327	Alasoo_2018_ge_macrophage_IFNg
4	103925189	MANBA	4.52E-07	0.00226033	Alasoo_2018_ge_macrophage_IFNg
4	103925671	MANBA	6.78E-07	0.00339201	Alasoo_2018_ge_macrophage_IFNg
4	103926418	MANBA	6.61E-07	0.00330389	Alasoo_2018_ge_macrophage_IFNg
4	103926542	MANBA	6.70E-07	0.0033489	Alasoo_2018_ge_macrophage_IFNg
4	103927573	MANBA	6.65E-07	0.00332417	Alasoo_2018_ge_macrophage_IFNg
4	103928148	MANBA	4.28E-07	0.00214087	Alasoo_2018_ge_macrophage_IFNg
4	103929579	MANBA	4.22E-07	0.00211072	Alasoo_2018_ge_macrophage_IFNg
4	103929829	MANBA	5.64E-07	0.00281986	Alasoo_2018_ge_macrophage_IFNg
4	103930511	MANBA	6.25E-07	0.00312548	Alasoo_2018_ge_macrophage_IFNg
4	103931075	MANBA	4.03E-07	0.0020172	Alasoo_2018_ge_macrophage_IFNg
4	103931306	MANBA	1.33E-06	0.0066465	Alasoo_2018_ge_macrophage_IFNg
4	103931363	MANBA	4.03E-07	0.00201541	Alasoo_2018_ge_macrophage_IFNg
4	103931397	MANBA	4.03E-07	0.00201284	Alasoo_2018_ge_macrophage_IFNg
4	103932070	MANBA	1.29E-06	0.00644635	Alasoo_2018_ge_macrophage_IFNg
4	103932556	MANBA	6.23E-07	0.00311525	Alasoo_2018_ge_macrophage_IFNg
4	103934900	MANBA	5.81E-07	0.00290606	Alasoo_2018_ge_macrophage_IFNg
4	103937595	MANBA	5.53E-07	0.00276602	Alasoo_2018_ge_macrophage_IFNg
4	103937886	MANBA	5.44E-07	0.0027216	Alasoo_2018_ge_macrophage_IFNg
4	103937933	MANBA	1.19E-06	0.0059652	Alasoo_2018_ge_macrophage_IFNg
4	103937974	MANBA	5.41E-07	0.00270445	Alasoo_2018_ge_macrophage_IFNg
4	103939520	MANBA	1.79E-06	0.00894165	Alasoo_2018_ge_macrophage_IFNg
4	103939821	MANBA	1.15E-06	0.0057336	Alasoo_2018_ge_macrophage_IFNg
4	103942642	MANBA	3.09E-07	0.00154748	Alasoo_2018_ge_macrophage_IFNg
4	103942796	MANBA	1.06E-06	0.0052832	Alasoo_2018_ge_macrophage_IFNg
4	103947118	MANBA	2.95E-07	0.00147605	Alasoo_2018_ge_macrophage_IFNg
4	103950425	MANBA	2.82E-07	0.00140757	Alasoo_2018_ge_macrophage_IFNg
4	103951624	MANBA	2.75E-07	0.00137597	Alasoo_2018_ge_macrophage_IFNg
4	103956956	MANBA	2.49E-07	0.00124364	Alasoo_2018_ge_macrophage_IFNg
4	103960768	MANBA	2.38E-07	0.00119007	Alasoo_2018_ge_macrophage_IFNg
4	103962532	MANBA	2.31E-07	0.00115544	Alasoo_2018_ge_macrophage_IFNg
8	146025181	RPL8	1.02E-06	0.0051055	Alasoo_2018_ge_macrophage_IFNg
8	146025181	ZNF517	3.82E-10	1.91E-06	Alasoo_2018_ge_macrophage_IFNg
10	38360419	ZNF37A	3.22E-06	0.0161048	Alasoo_2018_ge_macrophage_IFNg
10	38376646	ZNF37A	3.98E-06	0.0198985	Alasoo_2018_ge_macrophage_IFNg
10	38379011	ZNF37A	3.90E-06	0.0195083	Alasoo_2018_ge_macrophage_IFNg
10	38380661	ZNF37A	3.86E-06	0.019313	Alasoo_2018_ge_macrophage_IFNg
10	38381879	ZNF37A	3.78E-06	0.0189127	Alasoo_2018_ge_macrophage_IFNg
10	38383757	ZNF37A	3.68E-06	0.0184072	Alasoo_2018_ge_macrophage_IFNg
10	38384848	ZNF37A	3.68E-06	0.0183977	Alasoo_2018_ge_macrophage_IFNg
10	38385441	ZNF37A	3.70E-06	0.0184889	Alasoo_2018_ge_macrophage_IFNg
10	38386691	ZNF37A	3.71E-06	0.0185618	Alasoo_2018_ge_macrophage_IFNg
10	38387814	ZNF37A	3.71E-06	0.0185254	Alasoo_2018_ge_macrophage_IFNg
10	38388321	ZNF37A	3.69E-06	0.0184732	Alasoo_2018_ge_macrophage_IFNg
10	38389847	ZNF37A	3.72E-06	0.0186221	Alasoo_2018_ge_macrophage_IFNg
10	38389898	ZNF37A	3.60E-06	0.0180024	Alasoo_2018_ge_macrophage_IFNg
10	38390745	ZNF37A	3.70E-06	0.0184995	Alasoo_2018_ge_macrophage_IFNg
10	38391563	ZNF37A	3.71E-06	0.0185292	Alasoo_2018_ge_macrophage_IFNg
10	38391917	ZNF37A	3.70E-06	0.0185047	Alasoo_2018_ge_macrophage_IFNg
10	38392393	ZNF37A	3.70E-06	0.018518	Alasoo_2018_ge_macrophage_IFNg
10	38394586	ZNF37A	3.72E-06	0.0186238	Alasoo_2018_ge_macrophage_IFNg
10	38394642	ZNF37A	3.73E-06	0.018657	Alasoo_2018_ge_macrophage_IFNg
10	38396194	ZNF37A	3.72E-06	0.0186212	Alasoo_2018_ge_macrophage_IFNg
10	38399176	ZNF37A	3.71E-06	0.018549	Alasoo_2018_ge_macrophage_IFNg
10	38400050	ZNF37A	3.54E-06	0.017708	Alasoo_2018_ge_macrophage_IFNg
10	38400266	ZNF37A	3.71E-06	0.0185259	Alasoo_2018_ge_macrophage_IFNg
10	38401284	ZNF37A	3.71E-06	0.0185743	Alasoo_2018_ge_macrophage_IFNg
10	38401880	ZNF37A	3.72E-06	0.0185876	Alasoo_2018_ge_macrophage_IFNg
10	38402789	ZNF37A	3.72E-06	0.0185789	Alasoo_2018_ge_macrophage_IFNg
10	38407519	ZNF37A	3.74E-06	0.0187117	Alasoo_2018_ge_macrophage_IFNg
10	38409357	ZNF37A	3.76E-06	0.0187769	Alasoo_2018_ge_macrophage_IFNg
10	38413112	ZNF37A	3.74E-06	0.018704	Alasoo_2018_ge_macrophage_IFNg
10	38413167	ZNF37A	3.54E-06	0.0177173	Alasoo_2018_ge_macrophage_IFNg
10	38415131	ZNF37A	3.76E-06	0.0187903	Alasoo_2018_ge_macrophage_IFNg
10	38423153	ZNF37A	2.41E-06	0.0120626	Alasoo_2018_ge_macrophage_IFNg
10	38425765	ZNF37A	3.69E-06	0.0184637	Alasoo_2018_ge_macrophage_IFNg
10	38426832	ZNF37A	3.74E-06	0.0187192	Alasoo_2018_ge_macrophage_IFNg
10	38427764	ZNF37A	3.81E-06	0.0190292	Alasoo_2018_ge_macrophage_IFNg
10	38427997	ZNF37A	2.38E-06	0.011906	Alasoo_2018_ge_macrophage_IFNg
10	38434144	ZNF37A	3.78E-06	0.0189082	Alasoo_2018_ge_macrophage_IFNg
10	38435523	ZNF37A	3.73E-06	0.0186727	Alasoo_2018_ge_macrophage_IFNg
10	38435642	ZNF37A	3.73E-06	0.0186515	Alasoo_2018_ge_macrophage_IFNg
10	38444606	ZNF37A	3.67E-06	0.0183426	Alasoo_2018_ge_macrophage_IFNg
10	38445002	ZNF37A	3.59E-06	0.0179416	Alasoo_2018_ge_macrophage_IFNg
10	38450856	ZNF37A	3.47E-06	0.0173656	Alasoo_2018_ge_macrophage_IFNg
10	38456047	ZNF37A	4.13E-06	0.0206523	Alasoo_2018_ge_macrophage_IFNg
10	38456299	ZNF37A	3.45E-06	0.0172551	Alasoo_2018_ge_macrophage_IFNg
10	38457324	ZNF37A	3.45E-06	0.0172581	Alasoo_2018_ge_macrophage_IFNg
10	38459119	ZNF37A	3.62E-06	0.0180896	Alasoo_2018_ge_macrophage_IFNg
10	38459273	ZNF37A	3.65E-06	0.0182635	Alasoo_2018_ge_macrophage_IFNg
10	38459422	ZNF37A	3.69E-06	0.0184599	Alasoo_2018_ge_macrophage_IFNg
10	38460207	ZNF37A	3.66E-06	0.0183048	Alasoo_2018_ge_macrophage_IFNg
10	38460230	ZNF37A	3.72E-06	0.0185991	Alasoo_2018_ge_macrophage_IFNg
10	38461675	ZNF37A	3.80E-06	0.0189846	Alasoo_2018_ge_macrophage_IFNg
10	38464886	ZNF37A	4.05E-06	0.0202346	Alasoo_2018_ge_macrophage_IFNg
10	38466329	ZNF37A	4.20E-06	0.0210033	Alasoo_2018_ge_macrophage_IFNg
10	38466544	ZNF37A	1.23E-06	0.00615545	Alasoo_2018_ge_macrophage_IFNg
10	38469114	ZNF37A	4.53E-06	0.0226535	Alasoo_2018_ge_macrophage_IFNg
10	38471139	ZNF37A	4.78E-06	0.0239215	Alasoo_2018_ge_macrophage_IFNg
10	38471222	ZNF37A	4.76E-06	0.0237898	Alasoo_2018_ge_macrophage_IFNg
10	38471665	ZNF37A	4.97E-06	0.0248615	Alasoo_2018_ge_macrophage_IFNg
10	38471668	ZNF37A	5.02E-06	0.0250769	Alasoo_2018_ge_macrophage_IFNg
10	38473260	ZNF37A	5.08E-06	0.0253968	Alasoo_2018_ge_macrophage_IFNg
10	38474008	ZNF37A	5.14E-06	0.0257177	Alasoo_2018_ge_macrophage_IFNg
10	38474589	ZNF37A	5.28E-06	0.0263803	Alasoo_2018_ge_macrophage_IFNg
10	38475621	ZNF37A	5.30E-06	0.0265177	Alasoo_2018_ge_macrophage_IFNg
10	38477180	ZNF37A	5.49E-06	0.0274559	Alasoo_2018_ge_macrophage_IFNg
10	38477807	ZNF37A	5.56E-06	0.02779	Alasoo_2018_ge_macrophage_IFNg
10	38479130	ZNF37A	5.75E-06	0.0287725	Alasoo_2018_ge_macrophage_IFNg
10	38480478	ZNF37A	5.84E-06	0.0292212	Alasoo_2018_ge_macrophage_IFNg
10	38483036	ZNF37A	6.35E-06	0.0317508	Alasoo_2018_ge_macrophage_IFNg
10	38484889	ZNF37A	6.45E-06	0.0322439	Alasoo_2018_ge_macrophage_IFNg
10	38485626	ZNF37A	6.35E-06	0.0317692	Alasoo_2018_ge_macrophage_IFNg
10	38486059	ZNF37A	5.47E-06	0.0273732	Alasoo_2018_ge_macrophage_IFNg
10	38491932	ZNF37A	7.47E-06	0.0373443	Alasoo_2018_ge_macrophage_IFNg
10	38492377	ZNF37A	7.51E-06	0.0375509	Alasoo_2018_ge_macrophage_IFNg
10	38496787	ZNF37A	8.37E-06	0.0418683	Alasoo_2018_ge_macrophage_IFNg
10	38497354	ZNF37A	8.47E-06	0.0423586	Alasoo_2018_ge_macrophage_IFNg
10	38498909	ZNF37A	8.70E-06	0.0434882	Alasoo_2018_ge_macrophage_IFNg
10	38499523	ZNF37A	8.92E-06	0.0446025	Alasoo_2018_ge_macrophage_IFNg
10	38501155	ZNF37A	9.18E-06	0.0459099	Alasoo_2018_ge_macrophage_IFNg
10	38571064	ZNF37A	9.47E-06	0.0473711	Alasoo_2018_ge_macrophage_IFNg
10	38584455	ZNF37A	7.28E-06	0.0363968	Alasoo_2018_ge_macrophage_IFNg
10	38587407	ZNF37A	7.15E-06	0.0357384	Alasoo_2018_ge_macrophage_IFNg
10	38587539	ZNF37A	7.13E-06	0.0356397	Alasoo_2018_ge_macrophage_IFNg
10	38595904	ZNF37A	8.16E-06	0.0407792	Alasoo_2018_ge_macrophage_IFNg
10	38596939	ZNF37A	8.24E-06	0.0411892	Alasoo_2018_ge_macrophage_IFNg
10	38596953	ZNF37A	8.26E-06	0.0412819	Alasoo_2018_ge_macrophage_IFNg
10	38601441	ZNF37A	6.01E-06	0.0300589	Alasoo_2018_ge_macrophage_IFNg
10	38603849	ZNF37A	6.04E-06	0.0301863	Alasoo_2018_ge_macrophage_IFNg
10	38603850	ZNF37A	6.04E-06	0.0302047	Alasoo_2018_ge_macrophage_IFNg
10	38607913	ZNF37A	6.24E-06	0.0311976	Alasoo_2018_ge_macrophage_IFNg
10	38608158	ZNF37A	6.21E-06	0.0310688	Alasoo_2018_ge_macrophage_IFNg
10	38608419	ZNF37A	6.25E-06	0.0312353	Alasoo_2018_ge_macrophage_IFNg
10	38608877	ZNF37A	6.23E-06	0.0311434	Alasoo_2018_ge_macrophage_IFNg
10	38611517	ZNF37A	9.44E-06	0.0471996	Alasoo_2018_ge_macrophage_IFNg
10	38611707	ZNF37A	9.51E-06	0.0475736	Alasoo_2018_ge_macrophage_IFNg
10	38707154	ZNF37A	9.94E-06	0.0496756	Alasoo_2018_ge_macrophage_IFNg
10	38710866	ZNF37A	9.94E-06	0.0497229	Alasoo_2018_ge_macrophage_IFNg
10	38723252	ZNF37A	9.38E-06	0.0468759	Alasoo_2018_ge_macrophage_IFNg
10	38724747	ZNF37A	9.36E-06	0.0467828	Alasoo_2018_ge_macrophage_IFNg
10	38737254	ZNF37A	8.73E-06	0.0436569	Alasoo_2018_ge_macrophage_IFNg
10	38739747	ZNF37A	8.60E-06	0.0430176	Alasoo_2018_ge_macrophage_IFNg
10	38740590	ZNF37A	8.47E-06	0.0423708	Alasoo_2018_ge_macrophage_IFNg
10	38754323	ZNF37A	8.11E-06	0.0405599	Alasoo_2018_ge_macrophage_IFNg
10	38758173	ZNF37A	7.96E-06	0.0397867	Alasoo_2018_ge_macrophage_IFNg
10	38765779	ZNF37A	7.62E-06	0.0381184	Alasoo_2018_ge_macrophage_IFNg
10	38767832	ZNF37A	7.15E-06	0.0357509	Alasoo_2018_ge_macrophage_IFNg
10	38768341	ZNF37A	7.51E-06	0.0375458	Alasoo_2018_ge_macrophage_IFNg
10	38772747	ZNF37A	7.41E-06	0.0370424	Alasoo_2018_ge_macrophage_IFNg
10	38774359	ZNF37A	7.41E-06	0.0370292	Alasoo_2018_ge_macrophage_IFNg
10	38774531	ZNF37A	7.35E-06	0.0367359	Alasoo_2018_ge_macrophage_IFNg
10	38775214	ZNF37A	7.37E-06	0.0368711	Alasoo_2018_ge_macrophage_IFNg
10	38776438	ZNF37A	7.09E-06	0.0354647	Alasoo_2018_ge_macrophage_IFNg
10	38780680	ZNF37A	7.09E-06	0.0354392	Alasoo_2018_ge_macrophage_IFNg
10	38781045	ZNF37A	7.07E-06	0.0353628	Alasoo_2018_ge_macrophage_IFNg
10	38781354	ZNF37A	7.09E-06	0.035435	Alasoo_2018_ge_macrophage_IFNg
10	38781495	ZNF37A	7.05E-06	0.0352509	Alasoo_2018_ge_macrophage_IFNg
10	38787159	ZNF37A	6.86E-06	0.0343116	Alasoo_2018_ge_macrophage_IFNg
10	38789371	ZNF37A	6.45E-06	0.0322281	Alasoo_2018_ge_macrophage_IFNg
10	38802482	ZNF37A	6.51E-06	0.0325357	Alasoo_2018_ge_macrophage_IFNg
10	38803881	ZNF37A	6.58E-06	0.0329018	Alasoo_2018_ge_macrophage_IFNg
10	38804170	ZNF37A	6.63E-06	0.0331465	Alasoo_2018_ge_macrophage_IFNg
10	38804188	ZNF37A	6.66E-06	0.0332864	Alasoo_2018_ge_macrophage_IFNg
10	38804247	ZNF37A	6.57E-06	0.0328527	Alasoo_2018_ge_macrophage_IFNg
10	38806714	ZNF37A	6.59E-06	0.0329728	Alasoo_2018_ge_macrophage_IFNg
10	38807458	ZNF37A	6.59E-06	0.0329458	Alasoo_2018_ge_macrophage_IFNg
10	38812435	ZNF37A	6.69E-06	0.0334422	Alasoo_2018_ge_macrophage_IFNg
10	38812999	ZNF37A	6.58E-06	0.0329032	Alasoo_2018_ge_macrophage_IFNg
10	38813628	ZNF37A	6.57E-06	0.032852	Alasoo_2018_ge_macrophage_IFNg
10	38814604	ZNF37A	6.66E-06	0.0333041	Alasoo_2018_ge_macrophage_IFNg
10	38815216	ZNF37A	6.50E-06	0.0324873	Alasoo_2018_ge_macrophage_IFNg
10	38815636	ZNF37A	6.51E-06	0.0325644	Alasoo_2018_ge_macrophage_IFNg
10	38909180	ZNF37A	7.97E-07	0.0039852	Alasoo_2018_ge_macrophage_IFNg
10	38909411	ZNF37A	8.02E-07	0.00400857	Alasoo_2018_ge_macrophage_IFNg
10	38912235	ZNF37A	7.82E-07	0.00390833	Alasoo_2018_ge_macrophage_IFNg
10	38912333	ZNF37A	7.82E-07	0.00390827	Alasoo_2018_ge_macrophage_IFNg
10	38913115	ZNF37A	7.65E-07	0.00382451	Alasoo_2018_ge_macrophage_IFNg
10	38913464	ZNF37A	7.66E-07	0.00382901	Alasoo_2018_ge_macrophage_IFNg
10	38914747	ZNF37A	7.53E-07	0.00376551	Alasoo_2018_ge_macrophage_IFNg
10	38920209	ZNF37A	7.11E-07	0.0035552	Alasoo_2018_ge_macrophage_IFNg
10	38924575	ZNF37A	6.84E-07	0.00341946	Alasoo_2018_ge_macrophage_IFNg
10	38929665	ZNF37A	6.54E-07	0.00326868	Alasoo_2018_ge_macrophage_IFNg
10	38929702	ZNF37A	6.29E-07	0.00314353	Alasoo_2018_ge_macrophage_IFNg
10	38935843	ZNF37A	6.40E-07	0.00320025	Alasoo_2018_ge_macrophage_IFNg
10	38936824	ZNF37A	6.45E-07	0.00322428	Alasoo_2018_ge_macrophage_IFNg
10	38937177	ZNF37A	6.44E-07	0.00322227	Alasoo_2018_ge_macrophage_IFNg
10	38938661	ZNF37A	6.39E-07	0.00319454	Alasoo_2018_ge_macrophage_IFNg
10	38941416	ZNF37A	6.41E-07	0.00320302	Alasoo_2018_ge_macrophage_IFNg
10	38942627	ZNF37A	6.32E-07	0.0031607	Alasoo_2018_ge_macrophage_IFNg
10	38944237	ZNF37A	6.38E-07	0.00319245	Alasoo_2018_ge_macrophage_IFNg
10	38944458	ZNF37A	6.35E-07	0.00317475	Alasoo_2018_ge_macrophage_IFNg
10	38947054	ZNF37A	6.39E-07	0.00319638	Alasoo_2018_ge_macrophage_IFNg
10	38949302	ZNF37A	6.47E-07	0.00323605	Alasoo_2018_ge_macrophage_IFNg
10	38949797	ZNF37A	6.38E-07	0.00318849	Alasoo_2018_ge_macrophage_IFNg
10	38949855	ZNF37A	6.38E-07	0.00319048	Alasoo_2018_ge_macrophage_IFNg
10	38951693	ZNF37A	6.47E-07	0.00323336	Alasoo_2018_ge_macrophage_IFNg
10	38954185	ZNF37A	6.55E-07	0.00327616	Alasoo_2018_ge_macrophage_IFNg
10	38955415	ZNF37A	6.65E-07	0.0033256	Alasoo_2018_ge_macrophage_IFNg
10	38955960	ZNF37A	6.60E-07	0.00329939	Alasoo_2018_ge_macrophage_IFNg
10	38956517	ZNF37A	6.69E-07	0.00334393	Alasoo_2018_ge_macrophage_IFNg
10	38956538	ZNF37A	5.68E-07	0.00283875	Alasoo_2018_ge_macrophage_IFNg
10	38957320	ZNF37A	6.74E-07	0.00337244	Alasoo_2018_ge_macrophage_IFNg
10	38960053	ZNF37A	6.74E-07	0.00336797	Alasoo_2018_ge_macrophage_IFNg
10	38961399	ZNF37A	7.10E-07	0.00354881	Alasoo_2018_ge_macrophage_IFNg
10	38963453	ZNF37A	7.22E-07	0.00360958	Alasoo_2018_ge_macrophage_IFNg
10	38966130	ZNF37A	5.69E-07	0.00284702	Alasoo_2018_ge_macrophage_IFNg
10	38968267	ZNF37A	7.66E-07	0.0038311	Alasoo_2018_ge_macrophage_IFNg
10	38969027	ZNF37A	7.81E-07	0.00390445	Alasoo_2018_ge_macrophage_IFNg
10	38970040	ZNF37A	7.87E-07	0.00393278	Alasoo_2018_ge_macrophage_IFNg
10	38970216	ZNF37A	7.87E-07	0.00393636	Alasoo_2018_ge_macrophage_IFNg
10	38970720	ZNF37A	7.86E-07	0.00393093	Alasoo_2018_ge_macrophage_IFNg
10	38974403	ZNF37A	8.23E-07	0.00411685	Alasoo_2018_ge_macrophage_IFNg
10	38979181	ZNF37A	8.38E-07	0.00418938	Alasoo_2018_ge_macrophage_IFNg
10	38981028	ZNF37A	8.93E-07	0.00446632	Alasoo_2018_ge_macrophage_IFNg
10	38981284	ZNF37A	8.95E-07	0.00447331	Alasoo_2018_ge_macrophage_IFNg
10	38984034	ZNF37A	9.26E-07	0.00462816	Alasoo_2018_ge_macrophage_IFNg
10	38984167	ZNF37A	9.36E-07	0.00467863	Alasoo_2018_ge_macrophage_IFNg
10	38984456	ZNF37A	9.36E-07	0.00468134	Alasoo_2018_ge_macrophage_IFNg
10	38984779	ZNF37A	9.48E-07	0.00473896	Alasoo_2018_ge_macrophage_IFNg
10	101357635	COX15	2.46E-08	0.000123157	Alasoo_2018_ge_macrophage_IFNg
10	101363234	COX15	5.51E-08	0.000275374	Alasoo_2018_ge_macrophage_IFNg
10	101364091	COX15	6.30E-08	0.000314843	Alasoo_2018_ge_macrophage_IFNg
10	101364164	COX15	6.30E-08	0.00031488	Alasoo_2018_ge_macrophage_IFNg
10	101364524	COX15	6.54E-08	0.000326816	Alasoo_2018_ge_macrophage_IFNg
10	101366541	COX15	1.16E-07	0.000580235	Alasoo_2018_ge_macrophage_IFNg
10	101367645	COX15	6.56E-08	0.000327774	Alasoo_2018_ge_macrophage_IFNg
10	101368199	COX15	6.51E-08	0.000325688	Alasoo_2018_ge_macrophage_IFNg
10	101369263	SLC25A28	5.00E-06	0.0250177	Alasoo_2018_ge_macrophage_IFNg
10	101375740	SLC25A28	4.95E-06	0.0247469	Alasoo_2018_ge_macrophage_IFNg
10	101376739	COX15	3.68E-08	0.000184099	Alasoo_2018_ge_macrophage_IFNg
10	101378923	SLC25A28	5.02E-06	0.0251051	Alasoo_2018_ge_macrophage_IFNg
10	101381519	SLC25A28	4.94E-06	0.024703	Alasoo_2018_ge_macrophage_IFNg
10	101384950	SLC25A28	4.87E-06	0.0243577	Alasoo_2018_ge_macrophage_IFNg
10	101386467	COX15	9.02E-08	0.000450789	Alasoo_2018_ge_macrophage_IFNg
10	101387024	SLC25A28	4.37E-06	0.0218516	Alasoo_2018_ge_macrophage_IFNg
10	101387201	COX15	1.04E-09	5.22E-06	Alasoo_2018_ge_macrophage_IFNg
10	101398962	COX15	9.08E-08	0.000454135	Alasoo_2018_ge_macrophage_IFNg
10	101402608	COX15	3.53E-08	0.000176667	Alasoo_2018_ge_macrophage_IFNg
10	101405721	SLC25A28	2.90E-06	0.0145104	Alasoo_2018_ge_macrophage_IFNg
10	101407655	SLC25A28	2.81E-06	0.0140401	Alasoo_2018_ge_macrophage_IFNg
10	101409975	SLC25A28	2.68E-06	0.0134008	Alasoo_2018_ge_macrophage_IFNg
10	101410062	COX15	3.83E-08	0.000191598	Alasoo_2018_ge_macrophage_IFNg
10	101419380	SLC25A28	2.56E-06	0.0128103	Alasoo_2018_ge_macrophage_IFNg
10	101420316	COX15	2.81E-08	0.000140739	Alasoo_2018_ge_macrophage_IFNg
10	101422496	COX15	3.83E-08	0.000191545	Alasoo_2018_ge_macrophage_IFNg
10	101426013	COX15	3.86E-08	0.000193203	Alasoo_2018_ge_macrophage_IFNg
10	101429593	COX15	8.00E-08	0.000400128	Alasoo_2018_ge_macrophage_IFNg
10	101436718	SLC25A28	2.52E-06	0.0125836	Alasoo_2018_ge_macrophage_IFNg
10	101444365	SLC25A28	2.31E-06	0.0115547	Alasoo_2018_ge_macrophage_IFNg
10	101445591	COX15	1.20E-07	0.00059828	Alasoo_2018_ge_macrophage_IFNg
10	101450303	COX15	1.83E-07	0.000914105	Alasoo_2018_ge_macrophage_IFNg
10	101451259	COX15	5.53E-08	0.000276519	Alasoo_2018_ge_macrophage_IFNg
10	101451611	COX15	1.32E-07	0.00065941	Alasoo_2018_ge_macrophage_IFNg
10	101452494	COX15	1.32E-07	0.000660895	Alasoo_2018_ge_macrophage_IFNg
10	101452627	SLC25A28	2.08E-06	0.0104235	Alasoo_2018_ge_macrophage_IFNg
10	101453837	SLC25A28	2.19E-06	0.0109275	Alasoo_2018_ge_macrophage_IFNg
10	101471695	COX15	1.48E-07	0.000741775	Alasoo_2018_ge_macrophage_IFNg
10	101474499	COX15	6.06E-08	0.00030321	Alasoo_2018_ge_macrophage_IFNg
10	101475039	COX15	1.50E-07	0.0007483	Alasoo_2018_ge_macrophage_IFNg
10	101480550	COX15	1.51E-07	0.00075476	Alasoo_2018_ge_macrophage_IFNg
10	101515316	COX15	8.67E-08	0.000433572	Alasoo_2018_ge_macrophage_IFNg
11	108014799	ATM	8.40E-07	0.00420003	Alasoo_2018_ge_macrophage_IFNg
11	108014949	ATM	7.93E-07	0.00396269	Alasoo_2018_ge_macrophage_IFNg
11	108017547	ATM	7.81E-07	0.00390719	Alasoo_2018_ge_macrophage_IFNg
11	108021276	ATM	6.98E-07	0.00348995	Alasoo_2018_ge_macrophage_IFNg
11	108038477	ATM	5.66E-07	0.00282937	Alasoo_2018_ge_macrophage_IFNg
11	108044995	ATM	8.74E-08	0.000436794	Alasoo_2018_ge_macrophage_IFNg
11	108051989	ATM	5.33E-07	0.00266693	Alasoo_2018_ge_macrophage_IFNg
11	108055198	ATM	1.31E-07	0.000656815	Alasoo_2018_ge_macrophage_IFNg
11	108057918	ATM	5.47E-07	0.00273671	Alasoo_2018_ge_macrophage_IFNg
11	108087847	ATM	9.56E-08	0.000478166	Alasoo_2018_ge_macrophage_IFNg
11	108098459	ATM	9.94E-08	0.000497071	Alasoo_2018_ge_macrophage_IFNg
11	108104594	ATM	6.28E-07	0.00313862	Alasoo_2018_ge_macrophage_IFNg
11	108105593	ATM	1.29E-07	0.00064369	Alasoo_2018_ge_macrophage_IFNg
11	108141134	ATM	2.07E-06	0.010355	Alasoo_2018_ge_macrophage_IFNg
11	108141701	ATM	5.41E-07	0.00270536	Alasoo_2018_ge_macrophage_IFNg
11	108142617	ATM	2.15E-06	0.0107265	Alasoo_2018_ge_macrophage_IFNg
11	108165053	ATM	3.40E-06	0.0170042	Alasoo_2018_ge_macrophage_IFNg
11	108177097	ATM	8.89E-07	0.00444459	Alasoo_2018_ge_macrophage_IFNg
11	108204881	ATM	3.49E-06	0.0174525	Alasoo_2018_ge_macrophage_IFNg
11	108210258	ATM	8.07E-07	0.004034	Alasoo_2018_ge_macrophage_IFNg
11	108220657	ATM	3.52E-06	0.0175839	Alasoo_2018_ge_macrophage_IFNg
11	108234836	ATM	3.53E-06	0.0176552	Alasoo_2018_ge_macrophage_IFNg
11	108244518	ATM	3.56E-06	0.0177987	Alasoo_2018_ge_macrophage_IFNg
11	108245102	ATM	3.63E-06	0.0181674	Alasoo_2018_ge_macrophage_IFNg
11	108248774	ATM	7.76E-08	0.000387884	Alasoo_2018_ge_macrophage_IFNg
11	108254999	ATM	3.58E-06	0.0178971	Alasoo_2018_ge_macrophage_IFNg
11	108256859	ATM	3.58E-06	0.0179066	Alasoo_2018_ge_macrophage_IFNg
11	108267325	ATM	3.56E-06	0.0177877	Alasoo_2018_ge_macrophage_IFNg
11	108267402	ATM	7.66E-07	0.00382893	Alasoo_2018_ge_macrophage_IFNg
11	108281089	ATM	3.35E-06	0.0167308	Alasoo_2018_ge_macrophage_IFNg
11	108281438	ATM	5.14E-07	0.00257199	Alasoo_2018_ge_macrophage_IFNg
11	108284447	ATM	3.35E-06	0.0167397	Alasoo_2018_ge_macrophage_IFNg
11	108288808	ATM	6.34E-07	0.0031722	Alasoo_2018_ge_macrophage_IFNg
11	108290959	ATM	6.33E-07	0.00316507	Alasoo_2018_ge_macrophage_IFNg
11	108294107	ATM	6.41E-07	0.00320427	Alasoo_2018_ge_macrophage_IFNg
11	108295205	ATM	3.38E-06	0.0169145	Alasoo_2018_ge_macrophage_IFNg
11	108295315	ATM	6.58E-07	0.00329231	Alasoo_2018_ge_macrophage_IFNg
11	108296680	ATM	6.45E-07	0.00322518	Alasoo_2018_ge_macrophage_IFNg
11	108297408	ATM	6.49E-07	0.00324576	Alasoo_2018_ge_macrophage_IFNg
11	108298019	ATM	6.50E-07	0.0032492	Alasoo_2018_ge_macrophage_IFNg
11	108298213	ATM	6.54E-07	0.00327073	Alasoo_2018_ge_macrophage_IFNg
11	108298263	ATM	7.77E-07	0.0038873	Alasoo_2018_ge_macrophage_IFNg
11	108298323	ATM	6.54E-07	0.00326797	Alasoo_2018_ge_macrophage_IFNg
11	108298374	ATM	6.64E-07	0.00331931	Alasoo_2018_ge_macrophage_IFNg
11	108298482	ATM	6.53E-07	0.00326359	Alasoo_2018_ge_macrophage_IFNg
11	108298581	ATM	6.55E-07	0.00327456	Alasoo_2018_ge_macrophage_IFNg
11	108298852	ATM	6.50E-07	0.00325127	Alasoo_2018_ge_macrophage_IFNg
11	108300854	ATM	8.13E-07	0.00406614	Alasoo_2018_ge_macrophage_IFNg
11	108306236	ATM	6.71E-07	0.00335701	Alasoo_2018_ge_macrophage_IFNg
11	108308175	ATM	6.72E-07	0.00335865	Alasoo_2018_ge_macrophage_IFNg
11	108308510	ATM	7.94E-07	0.00397153	Alasoo_2018_ge_macrophage_IFNg
11	108311606	ATM	6.55E-07	0.00327482	Alasoo_2018_ge_macrophage_IFNg
11	108311655	ATM	6.55E-07	0.00327287	Alasoo_2018_ge_macrophage_IFNg
11	108311965	ATM	6.69E-07	0.0033467	Alasoo_2018_ge_macrophage_IFNg
11	108311989	ATM	7.28E-07	0.00363934	Alasoo_2018_ge_macrophage_IFNg
11	108312080	ATM	6.57E-07	0.00328508	Alasoo_2018_ge_macrophage_IFNg
11	108313599	ATM	6.72E-07	0.00336104	Alasoo_2018_ge_macrophage_IFNg
11	108314128	ATM	6.58E-07	0.0032889	Alasoo_2018_ge_macrophage_IFNg
11	108314362	ATM	4.30E-06	0.0215153	Alasoo_2018_ge_macrophage_IFNg
11	108314363	ATM	4.30E-06	0.0215236	Alasoo_2018_ge_macrophage_IFNg
11	108314694	ATM	6.59E-07	0.00329574	Alasoo_2018_ge_macrophage_IFNg
11	108314886	ATM	6.71E-07	0.00335487	Alasoo_2018_ge_macrophage_IFNg
11	108315463	ATM	6.60E-07	0.00329872	Alasoo_2018_ge_macrophage_IFNg
11	108317173	ATM	6.66E-07	0.00332848	Alasoo_2018_ge_macrophage_IFNg
11	108331481	ATM	3.34E-07	0.00166804	Alasoo_2018_ge_macrophage_IFNg
11	108333974	ATM	7.40E-07	0.00369763	Alasoo_2018_ge_macrophage_IFNg
11	108335072	ATM	3.30E-06	0.0164828	Alasoo_2018_ge_macrophage_IFNg
11	108335073	ATM	3.30E-06	0.0164842	Alasoo_2018_ge_macrophage_IFNg
11	108335075	ATM	3.26E-06	0.0162978	Alasoo_2018_ge_macrophage_IFNg
11	108335940	ATM	3.24E-06	0.0161964	Alasoo_2018_ge_macrophage_IFNg
11	108336907	ATM	6.27E-07	0.00313673	Alasoo_2018_ge_macrophage_IFNg
11	108341554	ATM	6.05E-07	0.00302571	Alasoo_2018_ge_macrophage_IFNg
11	108341864	ATM	5.79E-07	0.00289514	Alasoo_2018_ge_macrophage_IFNg
11	108344081	ATM	5.60E-07	0.00280025	Alasoo_2018_ge_macrophage_IFNg
11	108345515	ATM	6.54E-07	0.0032709	Alasoo_2018_ge_macrophage_IFNg
11	108345515	ATM	5.57E-07	0.00278536	Alasoo_2018_ge_macrophage_IFNg
11	108346103	ATM	5.05E-07	0.00252709	Alasoo_2018_ge_macrophage_IFNg
11	108346196	ATM	1.70E-06	0.0084764	Alasoo_2018_ge_macrophage_IFNg
11	108349526	ATM	4.83E-07	0.00241306	Alasoo_2018_ge_macrophage_IFNg
11	108350451	ATM	6.24E-07	0.00312122	Alasoo_2018_ge_macrophage_IFNg
11	108354102	ATM	4.43E-07	0.0022145	Alasoo_2018_ge_macrophage_IFNg
11	108354874	ATM	4.92E-07	0.00245861	Alasoo_2018_ge_macrophage_IFNg
11	108356680	ATM	9.03E-07	0.00451404	Alasoo_2018_ge_macrophage_IFNg
11	108357452	ATM	3.09E-06	0.0154339	Alasoo_2018_ge_macrophage_IFNg
11	108361278	ATM	1.35E-06	0.0067574	Alasoo_2018_ge_macrophage_IFNg
11	108361578	ATM	1.39E-06	0.00692985	Alasoo_2018_ge_macrophage_IFNg
11	108362805	ATM	1.31E-06	0.00656365	Alasoo_2018_ge_macrophage_IFNg
11	108365182	ATM	1.98E-06	0.0099186	Alasoo_2018_ge_macrophage_IFNg
11	108366449	ATM	2.52E-06	0.0126029	Alasoo_2018_ge_macrophage_IFNg
11	123282315	GRAMD1B	1.15E-06	0.00574915	Alasoo_2018_ge_macrophage_IFNg
11	123283479	GRAMD1B	1.94E-06	0.0096889	Alasoo_2018_ge_macrophage_IFNg
11	123288479	GRAMD1B	1.63E-06	0.00817435	Alasoo_2018_ge_macrophage_IFNg
18	2533791	METTL4	9.38E-06	0.0469142	Alasoo_2018_ge_macrophage_IFNg
18	2542199	METTL4	5.43E-06	0.0271308	Alasoo_2018_ge_macrophage_IFNg
18	2544356	METTL4	5.98E-06	0.0299233	Alasoo_2018_ge_macrophage_IFNg
18	2551481	METTL4	3.66E-06	0.0182951	Alasoo_2018_ge_macrophage_IFNg
18	2564044	METTL4	6.83E-07	0.00341743	Alasoo_2018_ge_macrophage_IFNg
18	2565053	METTL4	2.91E-06	0.01455	Alasoo_2018_ge_macrophage_IFNg
18	2566495	METTL4	2.88E-06	0.0143973	Alasoo_2018_ge_macrophage_IFNg
18	2570155	METTL4	3.72E-06	0.0185924	Alasoo_2018_ge_macrophage_IFNg
18	2570846	METTL4	6.51E-06	0.0325409	Alasoo_2018_ge_macrophage_IFNg
18	2588458	METTL4	7.16E-06	0.0357797	Alasoo_2018_ge_macrophage_IFNg
18	2594549	METTL4	8.57E-06	0.0428398	Alasoo_2018_ge_macrophage_IFNg
18	2601622	METTL4	7.23E-06	0.0361346	Alasoo_2018_ge_macrophage_IFNg
18	2605256	METTL4	6.94E-06	0.0346972	Alasoo_2018_ge_macrophage_IFNg
18	2605462	METTL4	6.92E-06	0.0346043	Alasoo_2018_ge_macrophage_IFNg
18	2606828	METTL4	8.88E-06	0.0444234	Alasoo_2018_ge_macrophage_IFNg
18	2614442	METTL4	4.95E-06	0.0247715	Alasoo_2018_ge_macrophage_IFNg
18	2615796	METTL4	5.94E-06	0.0296987	Alasoo_2018_ge_macrophage_IFNg
18	2617966	METTL4	6.07E-06	0.0303432	Alasoo_2018_ge_macrophage_IFNg
18	2619760	METTL4	6.14E-06	0.030698	Alasoo_2018_ge_macrophage_IFNg
18	2622849	METTL4	6.44E-06	0.0321845	Alasoo_2018_ge_macrophage_IFNg
18	2631153	METTL4	3.73E-06	0.0186323	Alasoo_2018_ge_macrophage_IFNg
18	2632296	METTL4	2.38E-06	0.011923	Alasoo_2018_ge_macrophage_IFNg
1	205739266	RAB7L1	8.90E-06	0.0445127	Alasoo_2018_ge_macrophage_naive
1	205757824	RAB7L1	9.02E-06	0.0451032	Alasoo_2018_ge_macrophage_naive
4	103730179	MANBA	1.09E-06	0.0054738	Alasoo_2018_ge_macrophage_naive
6	136010798	AHI1	1.49E-06	0.0074475	Alasoo_2018_ge_macrophage_naive
8	146025181	RPL8	5.10E-10	2.55E-06	Alasoo_2018_ge_macrophage_naive
8	146025181	ZNF517	8.33E-10	4.17E-06	Alasoo_2018_ge_macrophage_naive
9	100575283	FOXE1	2.40E-06	0.0120125	Alasoo_2018_ge_macrophage_naive
9	100585506	FOXE1	6.68E-06	0.0333838	Alasoo_2018_ge_macrophage_naive
9	100591463	FOXE1	6.84E-06	0.0341906	Alasoo_2018_ge_macrophage_naive
9	100591705	FOXE1	6.84E-06	0.0342213	Alasoo_2018_ge_macrophage_naive
9	100596439	FOXE1	6.87E-06	0.0343631	Alasoo_2018_ge_macrophage_naive
9	100598568	FOXE1	6.67E-06	0.0333733	Alasoo_2018_ge_macrophage_naive
9	100599493	FOXE1	6.64E-06	0.0331815	Alasoo_2018_ge_macrophage_naive
9	100599969	FOXE1	6.61E-06	0.0330604	Alasoo_2018_ge_macrophage_naive
9	100600241	FOXE1	6.60E-06	0.0329883	Alasoo_2018_ge_macrophage_naive
9	100600635	FOXE1	6.21E-06	0.0310502	Alasoo_2018_ge_macrophage_naive
9	100600702	FOXE1	6.58E-06	0.0329181	Alasoo_2018_ge_macrophage_naive
9	100603008	FOXE1	6.42E-06	0.0321194	Alasoo_2018_ge_macrophage_naive
9	100604213	FOXE1	6.38E-06	0.0319081	Alasoo_2018_ge_macrophage_naive
9	100607497	FOXE1	6.18E-06	0.0309011	Alasoo_2018_ge_macrophage_naive
9	100607837	FOXE1	6.15E-06	0.0307461	Alasoo_2018_ge_macrophage_naive
9	100608682	FOXE1	6.12E-06	0.0305918	Alasoo_2018_ge_macrophage_naive
9	100608980	FOXE1	6.09E-06	0.0304485	Alasoo_2018_ge_macrophage_naive
9	100609230	FOXE1	6.07E-06	0.0303601	Alasoo_2018_ge_macrophage_naive
9	100610348	FOXE1	6.03E-06	0.03017	Alasoo_2018_ge_macrophage_naive
9	100610382	FOXE1	6.05E-06	0.0302305	Alasoo_2018_ge_macrophage_naive
9	100610652	FOXE1	6.01E-06	0.0300513	Alasoo_2018_ge_macrophage_naive
9	100610759	FOXE1	6.08E-06	0.0303835	Alasoo_2018_ge_macrophage_naive
9	100610859	FOXE1	5.93E-06	0.0296371	Alasoo_2018_ge_macrophage_naive
9	100611233	FOXE1	5.99E-06	0.0299578	Alasoo_2018_ge_macrophage_naive
9	100612270	FOXE1	5.46E-06	0.0273179	Alasoo_2018_ge_macrophage_naive
9	100613700	FOXE1	5.90E-06	0.0294772	Alasoo_2018_ge_macrophage_naive
9	100613956	FOXE1	5.85E-06	0.029246	Alasoo_2018_ge_macrophage_naive
9	100614140	FOXE1	5.85E-06	0.0292369	Alasoo_2018_ge_macrophage_naive
9	100614601	FOXE1	5.80E-06	0.028991	Alasoo_2018_ge_macrophage_naive
9	100615117	FOXE1	5.80E-06	0.0290152	Alasoo_2018_ge_macrophage_naive
9	100615553	FOXE1	5.77E-06	0.0288512	Alasoo_2018_ge_macrophage_naive
9	100615914	FOXE1	5.74E-06	0.028715	Alasoo_2018_ge_macrophage_naive
9	100615949	FOXE1	5.74E-06	0.0287113	Alasoo_2018_ge_macrophage_naive
9	100616066	FOXE1	5.74E-06	0.0286809	Alasoo_2018_ge_macrophage_naive
9	100617021	FOXE1	5.67E-06	0.0283617	Alasoo_2018_ge_macrophage_naive
9	100617479	FOXE1	5.67E-06	0.028329	Alasoo_2018_ge_macrophage_naive
9	100617583	FOXE1	5.67E-06	0.028329	Alasoo_2018_ge_macrophage_naive
9	100619090	FOXE1	5.73E-06	0.0286294	Alasoo_2018_ge_macrophage_naive
9	100619719	FOXE1	4.77E-06	0.0238675	Alasoo_2018_ge_macrophage_naive
9	100620077	FOXE1	4.81E-06	0.0240681	Alasoo_2018_ge_macrophage_naive
9	100620412	FOXE1	5.09E-06	0.0254736	Alasoo_2018_ge_macrophage_naive
10	38956538	ZNF37A	9.88E-06	0.0494086	Alasoo_2018_ge_macrophage_naive
10	38966130	ZNF37A	8.68E-06	0.0434019	Alasoo_2018_ge_macrophage_naive
11	108248774	NPAT	6.12E-06	0.0306015	Alasoo_2018_ge_macrophage_naive
11	108331481	NPAT	2.51E-06	0.0125521	Alasoo_2018_ge_macrophage_naive
11	108346196	NPAT	8.59E-07	0.0042931	Alasoo_2018_ge_macrophage_naive
1	205677148	RAB7L1	1.19E-06	0.00593575	Alasoo_2018_ge_macrophage_Salmonella
1	205677148	SLC41A1	8.31E-06	0.0415322	Alasoo_2018_ge_macrophage_Salmonella
1	205685352	RAB7L1	3.30E-06	0.0165061	Alasoo_2018_ge_macrophage_Salmonella
1	205685352	SLC41A1	7.70E-06	0.0385235	Alasoo_2018_ge_macrophage_Salmonella
1	205691316	RAB7L1	3.19E-06	0.0159429	Alasoo_2018_ge_macrophage_Salmonella
1	205691316	SLC41A1	7.99E-06	0.0399428	Alasoo_2018_ge_macrophage_Salmonella
1	205691546	RAB7L1	3.01E-06	0.0150622	Alasoo_2018_ge_macrophage_Salmonella
1	205691546	SLC41A1	8.24E-06	0.0411911	Alasoo_2018_ge_macrophage_Salmonella
1	205717823	RAB7L1	2.32E-06	0.0116115	Alasoo_2018_ge_macrophage_Salmonella
1	205717823	SLC41A1	6.52E-06	0.0326091	Alasoo_2018_ge_macrophage_Salmonella
1	205719532	RAB7L1	1.13E-07	0.00056376	Alasoo_2018_ge_macrophage_Salmonella
1	205719532	SLC41A1	2.90E-07	0.00144802	Alasoo_2018_ge_macrophage_Salmonella
1	205720483	RAB7L1	1.12E-07	0.000559785	Alasoo_2018_ge_macrophage_Salmonella
1	205720483	SLC41A1	2.86E-07	0.00142923	Alasoo_2018_ge_macrophage_Salmonella
1	205722958	RAB7L1	9.51E-07	0.00475582	Alasoo_2018_ge_macrophage_Salmonella
1	205723572	RAB7L1	1.08E-07	0.000542255	Alasoo_2018_ge_macrophage_Salmonella
1	205723572	SLC41A1	2.71E-07	0.00135463	Alasoo_2018_ge_macrophage_Salmonella
1	205739266	RAB7L1	9.56E-08	0.000477965	Alasoo_2018_ge_macrophage_Salmonella
1	205739266	SLC41A1	2.10E-07	0.00105115	Alasoo_2018_ge_macrophage_Salmonella
1	205757824	RAB7L1	1.64E-06	0.0082123	Alasoo_2018_ge_macrophage_Salmonella
1	205757824	SLC41A1	4.78E-06	0.0239075	Alasoo_2018_ge_macrophage_Salmonella
4	103618023	MANBA	1.94E-06	0.0097161	Alasoo_2018_ge_macrophage_Salmonella
4	103645699	MANBA	3.78E-07	0.00189082	Alasoo_2018_ge_macrophage_Salmonella
4	103651962	MANBA	8.99E-08	0.000449322	Alasoo_2018_ge_macrophage_Salmonella
4	103653976	MANBA	7.37E-08	0.000368743	Alasoo_2018_ge_macrophage_Salmonella
4	103680294	MANBA	3.34E-07	0.00167028	Alasoo_2018_ge_macrophage_Salmonella
4	103680723	MANBA	1.33E-06	0.0066506	Alasoo_2018_ge_macrophage_Salmonella
4	103684014	MANBA	4.03E-07	0.00201667	Alasoo_2018_ge_macrophage_Salmonella
4	103684953	MANBA	4.96E-06	0.0248172	Alasoo_2018_ge_macrophage_Salmonella
4	103685175	MANBA	4.97E-06	0.0248508	Alasoo_2018_ge_macrophage_Salmonella
4	103685471	MANBA	5.33E-07	0.00266631	Alasoo_2018_ge_macrophage_Salmonella
4	103687208	MANBA	5.06E-06	0.0252988	Alasoo_2018_ge_macrophage_Salmonella
4	103688017	MANBA	5.08E-06	0.0253768	Alasoo_2018_ge_macrophage_Salmonella
4	103688038	MANBA	5.42E-07	0.0027094	Alasoo_2018_ge_macrophage_Salmonella
4	103689069	MANBA	1.55E-06	0.00774325	Alasoo_2018_ge_macrophage_Salmonella
4	103689317	MANBA	5.42E-07	0.00270785	Alasoo_2018_ge_macrophage_Salmonella
4	103689805	MANBA	5.02E-06	0.0250935	Alasoo_2018_ge_macrophage_Salmonella
4	103690256	MANBA	5.44E-07	0.00271908	Alasoo_2018_ge_macrophage_Salmonella
4	103690391	MANBA	5.05E-06	0.0252696	Alasoo_2018_ge_macrophage_Salmonella
4	103690466	MANBA	1.56E-06	0.00778795	Alasoo_2018_ge_macrophage_Salmonella
4	103692157	MANBA	4.79E-06	0.023952	Alasoo_2018_ge_macrophage_Salmonella
4	103692343	MANBA	4.79E-06	0.0239378	Alasoo_2018_ge_macrophage_Salmonella
4	103693143	MANBA	5.23E-07	0.00261272	Alasoo_2018_ge_macrophage_Salmonella
4	103693164	MANBA	5.23E-07	0.00261294	Alasoo_2018_ge_macrophage_Salmonella
4	103693621	MANBA	4.83E-06	0.0241542	Alasoo_2018_ge_macrophage_Salmonella
4	103695484	MANBA	5.11E-07	0.00255736	Alasoo_2018_ge_macrophage_Salmonella
4	103698833	MANBA	1.83E-06	0.00912505	Alasoo_2018_ge_macrophage_Salmonella
4	103699161	MANBA	1.49E-06	0.00746745	Alasoo_2018_ge_macrophage_Salmonella
4	103699166	MANBA	5.28E-07	0.00264249	Alasoo_2018_ge_macrophage_Salmonella
4	103700422	MANBA	1.50E-06	0.0075134	Alasoo_2018_ge_macrophage_Salmonella
4	103700878	MANBA	4.65E-06	0.0232549	Alasoo_2018_ge_macrophage_Salmonella
4	103701196	MANBA	4.67E-06	0.0233561	Alasoo_2018_ge_macrophage_Salmonella
4	103701331	MANBA	1.51E-06	0.00757115	Alasoo_2018_ge_macrophage_Salmonella
4	103701760	MANBA	1.52E-06	0.00758735	Alasoo_2018_ge_macrophage_Salmonella
4	103701777	MANBA	5.36E-07	0.00268177	Alasoo_2018_ge_macrophage_Salmonella
4	103701818	MANBA	5.38E-07	0.00269203	Alasoo_2018_ge_macrophage_Salmonella
4	103702511	MANBA	4.72E-06	0.0236151	Alasoo_2018_ge_macrophage_Salmonella
4	103703436	MANBA	5.46E-07	0.00272859	Alasoo_2018_ge_macrophage_Salmonella
4	103703529	MANBA	4.75E-06	0.0237266	Alasoo_2018_ge_macrophage_Salmonella
4	103704060	MANBA	1.55E-06	0.00775905	Alasoo_2018_ge_macrophage_Salmonella
4	103705091	MANBA	4.80E-06	0.0240003	Alasoo_2018_ge_macrophage_Salmonella
4	103705940	MANBA	1.48E-06	0.0074073	Alasoo_2018_ge_macrophage_Salmonella
4	103708518	MANBA	3.97E-07	0.00198343	Alasoo_2018_ge_macrophage_Salmonella
4	103709386	MANBA	5.82E-07	0.00291057	Alasoo_2018_ge_macrophage_Salmonella
4	103709571	MANBA	5.85E-07	0.00292709	Alasoo_2018_ge_macrophage_Salmonella
4	103709663	MANBA	5.03E-06	0.0251285	Alasoo_2018_ge_macrophage_Salmonella
4	103710105	MANBA	1.67E-06	0.008358	Alasoo_2018_ge_macrophage_Salmonella
4	103710183	MANBA	5.92E-07	0.00295952	Alasoo_2018_ge_macrophage_Salmonella
4	103710272	MANBA	6.73E-07	0.00336558	Alasoo_2018_ge_macrophage_Salmonella
4	103710930	MANBA	5.10E-06	0.0254809	Alasoo_2018_ge_macrophage_Salmonella
4	103711052	MANBA	1.71E-06	0.00852545	Alasoo_2018_ge_macrophage_Salmonella
4	103711434	MANBA	6.04E-07	0.00302131	Alasoo_2018_ge_macrophage_Salmonella
4	103712172	MANBA	1.84E-06	0.0092033	Alasoo_2018_ge_macrophage_Salmonella
4	103712189	MANBA	6.63E-07	0.00331707	Alasoo_2018_ge_macrophage_Salmonella
4	103712209	MANBA	6.64E-07	0.00331945	Alasoo_2018_ge_macrophage_Salmonella
4	103712337	MANBA	6.31E-07	0.00315285	Alasoo_2018_ge_macrophage_Salmonella
4	103712589	MANBA	5.25E-06	0.0262276	Alasoo_2018_ge_macrophage_Salmonella
4	103713346	MANBA	5.33E-06	0.0266403	Alasoo_2018_ge_macrophage_Salmonella
4	103713359	MANBA	6.37E-07	0.00318537	Alasoo_2018_ge_macrophage_Salmonella
4	103714182	MANBA	6.47E-07	0.00323705	Alasoo_2018_ge_macrophage_Salmonella
4	103714494	MANBA	6.56E-07	0.00327946	Alasoo_2018_ge_macrophage_Salmonella
4	103714786	MANBA	6.58E-07	0.00328789	Alasoo_2018_ge_macrophage_Salmonella
4	103715117	MANBA	5.47E-06	0.0273439	Alasoo_2018_ge_macrophage_Salmonella
4	103715385	MANBA	5.51E-06	0.0275483	Alasoo_2018_ge_macrophage_Salmonella
4	103719434	MANBA	2.01E-06	0.0100303	Alasoo_2018_ge_macrophage_Salmonella
4	103719534	MANBA	5.83E-06	0.0291282	Alasoo_2018_ge_macrophage_Salmonella
4	103719741	MANBA	7.28E-07	0.00364031	Alasoo_2018_ge_macrophage_Salmonella
4	103719893	MANBA	7.30E-07	0.00365106	Alasoo_2018_ge_macrophage_Salmonella
4	103719906	MANBA	5.82E-06	0.0291226	Alasoo_2018_ge_macrophage_Salmonella
4	103720866	MANBA	7.42E-07	0.00370786	Alasoo_2018_ge_macrophage_Salmonella
4	103720983	MANBA	7.55E-07	0.00377417	Alasoo_2018_ge_macrophage_Salmonella
4	103721059	MANBA	7.58E-07	0.00379224	Alasoo_2018_ge_macrophage_Salmonella
4	103722238	MANBA	2.10E-06	0.010481	Alasoo_2018_ge_macrophage_Salmonella
4	103722487	MANBA	7.84E-07	0.00392176	Alasoo_2018_ge_macrophage_Salmonella
4	103723993	MANBA	8.13E-07	0.00406461	Alasoo_2018_ge_macrophage_Salmonella
4	103725334	MANBA	6.44E-06	0.0321894	Alasoo_2018_ge_macrophage_Salmonella
4	103725894	MANBA	6.47E-06	0.0323355	Alasoo_2018_ge_macrophage_Salmonella
4	103726773	MANBA	6.61E-06	0.0330448	Alasoo_2018_ge_macrophage_Salmonella
4	103727018	MANBA	6.50E-06	0.0325016	Alasoo_2018_ge_macrophage_Salmonella
4	103728010	MANBA	8.81E-07	0.00440691	Alasoo_2018_ge_macrophage_Salmonella
4	103729743	MANBA	9.47E-07	0.00473471	Alasoo_2018_ge_macrophage_Salmonella
4	103730179	MANBA	3.94E-08	0.000197043	Alasoo_2018_ge_macrophage_Salmonella
4	103730493	MANBA	9.66E-07	0.00483013	Alasoo_2018_ge_macrophage_Salmonella
4	103731067	MANBA	7.09E-06	0.0354578	Alasoo_2018_ge_macrophage_Salmonella
4	103731725	MANBA	7.50E-06	0.0375223	Alasoo_2018_ge_macrophage_Salmonella
4	103731737	MANBA	7.52E-06	0.0376109	Alasoo_2018_ge_macrophage_Salmonella
4	103732173	MANBA	1.05E-06	0.0052461	Alasoo_2018_ge_macrophage_Salmonella
4	103732493	MANBA	1.07E-06	0.00532555	Alasoo_2018_ge_macrophage_Salmonella
4	103732568	MANBA	8.11E-06	0.0405293	Alasoo_2018_ge_macrophage_Salmonella
4	103732698	MANBA	7.84E-06	0.0392154	Alasoo_2018_ge_macrophage_Salmonella
4	103732845	MANBA	8.05E-06	0.0402469	Alasoo_2018_ge_macrophage_Salmonella
4	103733174	MANBA	1.16E-06	0.0057812	Alasoo_2018_ge_macrophage_Salmonella
4	103733600	MANBA	2.97E-06	0.014828	Alasoo_2018_ge_macrophage_Salmonella
4	103734725	MANBA	1.20E-06	0.0060056	Alasoo_2018_ge_macrophage_Salmonella
4	103735453	MANBA	8.91E-06	0.0445518	Alasoo_2018_ge_macrophage_Salmonella
4	103736180	MANBA	9.16E-06	0.045804	Alasoo_2018_ge_macrophage_Salmonella
4	103736422	MANBA	1.31E-06	0.0065293	Alasoo_2018_ge_macrophage_Salmonella
4	103737028	MANBA	9.70E-06	0.0484827	Alasoo_2018_ge_macrophage_Salmonella
4	103737051	MANBA	1.36E-06	0.00681945	Alasoo_2018_ge_macrophage_Salmonella
4	103738108	MANBA	9.75E-06	0.0487618	Alasoo_2018_ge_macrophage_Salmonella
4	103738232	MANBA	3.58E-06	0.0178817	Alasoo_2018_ge_macrophage_Salmonella
4	103738243	MANBA	1.39E-06	0.00695855	Alasoo_2018_ge_macrophage_Salmonella
4	103738355	MANBA	1.41E-06	0.00707125	Alasoo_2018_ge_macrophage_Salmonella
4	103741596	MANBA	1.67E-06	0.0083271	Alasoo_2018_ge_macrophage_Salmonella
4	103742413	MANBA	1.78E-06	0.00887715	Alasoo_2018_ge_macrophage_Salmonella
4	103742651	MANBA	1.79E-06	0.0089263	Alasoo_2018_ge_macrophage_Salmonella
4	103744071	MANBA	1.99E-06	0.00995935	Alasoo_2018_ge_macrophage_Salmonella
4	103745756	MANBA	2.25E-06	0.0112422	Alasoo_2018_ge_macrophage_Salmonella
4	103748797	MANBA	2.62E-06	0.013079	Alasoo_2018_ge_macrophage_Salmonella
4	103748875	MANBA	6.53E-07	0.00326371	Alasoo_2018_ge_macrophage_Salmonella
4	103749516	MANBA	6.36E-06	0.0318074	Alasoo_2018_ge_macrophage_Salmonella
4	103753371	MANBA	2.59E-06	0.0129635	Alasoo_2018_ge_macrophage_Salmonella
4	103753735	MANBA	6.31E-06	0.0315478	Alasoo_2018_ge_macrophage_Salmonella
4	103754171	MANBA	2.55E-06	0.0127344	Alasoo_2018_ge_macrophage_Salmonella
4	103754500	MANBA	2.58E-06	0.0128792	Alasoo_2018_ge_macrophage_Salmonella
4	103754591	MANBA	2.58E-06	0.0128805	Alasoo_2018_ge_macrophage_Salmonella
4	103754645	MANBA	2.32E-06	0.011598	Alasoo_2018_ge_macrophage_Salmonella
4	103757323	MANBA	2.32E-06	0.0115775	Alasoo_2018_ge_macrophage_Salmonella
4	103757641	MANBA	2.55E-06	0.0127444	Alasoo_2018_ge_macrophage_Salmonella
4	103759091	MANBA	2.54E-06	0.0126917	Alasoo_2018_ge_macrophage_Salmonella
4	103759189	MANBA	6.24E-06	0.0311805	Alasoo_2018_ge_macrophage_Salmonella
4	103764209	MANBA	2.57E-06	0.0128697	Alasoo_2018_ge_macrophage_Salmonella
4	103769234	MANBA	6.30E-06	0.0314781	Alasoo_2018_ge_macrophage_Salmonella
4	103769892	MANBA	2.54E-06	0.0127018	Alasoo_2018_ge_macrophage_Salmonella
4	103770794	MANBA	2.54E-06	0.012675	Alasoo_2018_ge_macrophage_Salmonella
4	103771502	MANBA	6.31E-06	0.0315597	Alasoo_2018_ge_macrophage_Salmonella
4	103773212	MANBA	2.58E-06	0.0129103	Alasoo_2018_ge_macrophage_Salmonella
4	103773501	MANBA	2.57E-06	0.0128736	Alasoo_2018_ge_macrophage_Salmonella
4	103774328	MANBA	2.59E-06	0.0129433	Alasoo_2018_ge_macrophage_Salmonella
4	103775704	MANBA	2.59E-06	0.0129492	Alasoo_2018_ge_macrophage_Salmonella
4	103776867	MANBA	2.59E-06	0.0129615	Alasoo_2018_ge_macrophage_Salmonella
4	103778434	MANBA	2.59E-06	0.0129657	Alasoo_2018_ge_macrophage_Salmonella
4	103779007	MANBA	2.41E-06	0.0120644	Alasoo_2018_ge_macrophage_Salmonella
4	103779972	MANBA	7.26E-06	0.0362898	Alasoo_2018_ge_macrophage_Salmonella
4	103780496	MANBA	7.27E-06	0.0363728	Alasoo_2018_ge_macrophage_Salmonella
4	103781065	MANBA	2.36E-06	0.0118212	Alasoo_2018_ge_macrophage_Salmonella
4	103781159	MANBA	7.68E-06	0.0384176	Alasoo_2018_ge_macrophage_Salmonella
4	103785582	MANBA	7.75E-06	0.0387364	Alasoo_2018_ge_macrophage_Salmonella
4	103786116	MANBA	2.62E-06	0.0130821	Alasoo_2018_ge_macrophage_Salmonella
4	103786371	MANBA	7.73E-06	0.0386559	Alasoo_2018_ge_macrophage_Salmonella
4	103786560	MANBA	2.64E-06	0.0132067	Alasoo_2018_ge_macrophage_Salmonella
4	103788211	MANBA	7.84E-06	0.0392209	Alasoo_2018_ge_macrophage_Salmonella
4	103790186	MANBA	2.64E-06	0.0131914	Alasoo_2018_ge_macrophage_Salmonella
4	103793659	MANBA	2.66E-06	0.0133051	Alasoo_2018_ge_macrophage_Salmonella
4	103794188	MANBA	2.66E-06	0.0133135	Alasoo_2018_ge_macrophage_Salmonella
4	103794717	MANBA	2.65E-06	0.0132635	Alasoo_2018_ge_macrophage_Salmonella
4	103794927	MANBA	2.66E-06	0.0132784	Alasoo_2018_ge_macrophage_Salmonella
4	103797334	MANBA	2.68E-06	0.0134104	Alasoo_2018_ge_macrophage_Salmonella
4	103799528	MANBA	2.68E-06	0.013397	Alasoo_2018_ge_macrophage_Salmonella
4	103799569	MANBA	2.65E-06	0.0132385	Alasoo_2018_ge_macrophage_Salmonella
4	103801802	MANBA	2.67E-06	0.0133362	Alasoo_2018_ge_macrophage_Salmonella
4	103801803	MANBA	2.67E-06	0.0133373	Alasoo_2018_ge_macrophage_Salmonella
4	103803106	MANBA	2.72E-06	0.0135972	Alasoo_2018_ge_macrophage_Salmonella
4	103805799	MANBA	2.73E-06	0.0136385	Alasoo_2018_ge_macrophage_Salmonella
4	103807720	MANBA	2.77E-06	0.0138251	Alasoo_2018_ge_macrophage_Salmonella
4	103809323	MANBA	2.45E-06	0.0122652	Alasoo_2018_ge_macrophage_Salmonella
4	103809645	MANBA	2.75E-06	0.0137361	Alasoo_2018_ge_macrophage_Salmonella
4	103809914	MANBA	2.74E-06	0.0136945	Alasoo_2018_ge_macrophage_Salmonella
4	103811147	MANBA	2.77E-06	0.0138274	Alasoo_2018_ge_macrophage_Salmonella
4	103811377	MANBA	2.76E-06	0.01378	Alasoo_2018_ge_macrophage_Salmonella
4	103811701	MANBA	2.76E-06	0.0138019	Alasoo_2018_ge_macrophage_Salmonella
4	103813121	MANBA	2.77E-06	0.0138696	Alasoo_2018_ge_macrophage_Salmonella
4	103813594	MANBA	2.78E-06	0.0138814	Alasoo_2018_ge_macrophage_Salmonella
4	103813734	MANBA	2.78E-06	0.0138838	Alasoo_2018_ge_macrophage_Salmonella
4	103813881	MANBA	2.78E-06	0.0138775	Alasoo_2018_ge_macrophage_Salmonella
4	103814720	MANBA	2.79E-06	0.0139383	Alasoo_2018_ge_macrophage_Salmonella
4	103815289	MANBA	2.79E-06	0.0139411	Alasoo_2018_ge_macrophage_Salmonella
4	103816523	MANBA	2.80E-06	0.0140074	Alasoo_2018_ge_macrophage_Salmonella
4	103817531	MANBA	2.81E-06	0.0140683	Alasoo_2018_ge_macrophage_Salmonella
4	103818301	MANBA	8.14E-06	0.040717	Alasoo_2018_ge_macrophage_Salmonella
4	103818558	MANBA	8.33E-06	0.0416543	Alasoo_2018_ge_macrophage_Salmonella
4	103818584	MANBA	2.82E-06	0.0140946	Alasoo_2018_ge_macrophage_Salmonella
4	103818734	MANBA	2.82E-06	0.0141006	Alasoo_2018_ge_macrophage_Salmonella
4	103820886	MANBA	2.83E-06	0.0141709	Alasoo_2018_ge_macrophage_Salmonella
4	103821891	MANBA	2.77E-06	0.0138388	Alasoo_2018_ge_macrophage_Salmonella
4	103822833	MANBA	2.84E-06	0.014215	Alasoo_2018_ge_macrophage_Salmonella
4	103823731	MANBA	2.85E-06	0.0142607	Alasoo_2018_ge_macrophage_Salmonella
4	103825248	MANBA	2.87E-06	0.0143268	Alasoo_2018_ge_macrophage_Salmonella
4	103825627	MANBA	2.86E-06	0.014314	Alasoo_2018_ge_macrophage_Salmonella
4	103826036	MANBA	2.86E-06	0.0143069	Alasoo_2018_ge_macrophage_Salmonella
4	103826635	MANBA	2.89E-06	0.0144406	Alasoo_2018_ge_macrophage_Salmonella
4	103827132	MANBA	2.88E-06	0.014409	Alasoo_2018_ge_macrophage_Salmonella
4	103827488	MANBA	2.89E-06	0.0144652	Alasoo_2018_ge_macrophage_Salmonella
4	103828969	MANBA	2.95E-06	0.0147363	Alasoo_2018_ge_macrophage_Salmonella
4	103830453	MANBA	8.33E-06	0.041639	Alasoo_2018_ge_macrophage_Salmonella
4	103833295	MANBA	5.68E-06	0.0284227	Alasoo_2018_ge_macrophage_Salmonella
4	103833889	MANBA	8.64E-06	0.0431888	Alasoo_2018_ge_macrophage_Salmonella
4	103834478	MANBA	2.97E-06	0.0148472	Alasoo_2018_ge_macrophage_Salmonella
4	103835381	MANBA	8.69E-06	0.0434474	Alasoo_2018_ge_macrophage_Salmonella
4	103835384	MANBA	8.66E-06	0.0432789	Alasoo_2018_ge_macrophage_Salmonella
4	103835386	MANBA	8.66E-06	0.0433012	Alasoo_2018_ge_macrophage_Salmonella
4	103835388	MANBA	8.66E-06	0.0433126	Alasoo_2018_ge_macrophage_Salmonella
4	103835392	MANBA	8.65E-06	0.0432688	Alasoo_2018_ge_macrophage_Salmonella
4	103835396	MANBA	8.67E-06	0.0433595	Alasoo_2018_ge_macrophage_Salmonella
4	103835703	MANBA	8.64E-06	0.0431853	Alasoo_2018_ge_macrophage_Salmonella
4	103836260	MANBA	3.92E-07	0.00195817	Alasoo_2018_ge_macrophage_Salmonella
4	103836641	MANBA	2.99E-06	0.0149256	Alasoo_2018_ge_macrophage_Salmonella
4	103836822	MANBA	8.69E-06	0.0434254	Alasoo_2018_ge_macrophage_Salmonella
4	103838477	MANBA	2.97E-06	0.0148673	Alasoo_2018_ge_macrophage_Salmonella
4	103839157	MANBA	8.71E-06	0.0435538	Alasoo_2018_ge_macrophage_Salmonella
4	103840093	MANBA	3.01E-06	0.0150627	Alasoo_2018_ge_macrophage_Salmonella
4	103841253	MANBA	8.56E-06	0.0428018	Alasoo_2018_ge_macrophage_Salmonella
4	103842031	MANBA	7.43E-06	0.0371677	Alasoo_2018_ge_macrophage_Salmonella
4	103842710	MANBA	3.05E-06	0.0152519	Alasoo_2018_ge_macrophage_Salmonella
4	103842950	MANBA	8.84E-06	0.0441774	Alasoo_2018_ge_macrophage_Salmonella
4	103843239	MANBA	8.80E-06	0.0440087	Alasoo_2018_ge_macrophage_Salmonella
4	103843759	MANBA	8.87E-06	0.0443257	Alasoo_2018_ge_macrophage_Salmonella
4	103844449	MANBA	8.07E-06	0.0403444	Alasoo_2018_ge_macrophage_Salmonella
4	103844469	MANBA	8.07E-06	0.0403647	Alasoo_2018_ge_macrophage_Salmonella
4	103844801	MANBA	3.09E-06	0.0154539	Alasoo_2018_ge_macrophage_Salmonella
4	103844850	MANBA	8.94E-06	0.044715	Alasoo_2018_ge_macrophage_Salmonella
4	103845041	MANBA	9.14E-06	0.0457066	Alasoo_2018_ge_macrophage_Salmonella
4	103846399	MANBA	9.05E-06	0.0452537	Alasoo_2018_ge_macrophage_Salmonella
4	103846798	MANBA	9.06E-06	0.045282	Alasoo_2018_ge_macrophage_Salmonella
4	103847905	MANBA	3.17E-06	0.0158356	Alasoo_2018_ge_macrophage_Salmonella
4	103848133	MANBA	3.17E-06	0.0158575	Alasoo_2018_ge_macrophage_Salmonella
4	103848416	MANBA	9.01E-06	0.0450461	Alasoo_2018_ge_macrophage_Salmonella
4	103848438	MANBA	8.99E-06	0.0449642	Alasoo_2018_ge_macrophage_Salmonella
4	103849516	MANBA	9.07E-06	0.0453582	Alasoo_2018_ge_macrophage_Salmonella
4	103849758	MANBA	3.17E-06	0.0158298	Alasoo_2018_ge_macrophage_Salmonella
4	103849794	MANBA	2.34E-06	0.0116825	Alasoo_2018_ge_macrophage_Salmonella
4	103849997	MANBA	3.20E-06	0.0159927	Alasoo_2018_ge_macrophage_Salmonella
4	103851379	MANBA	9.07E-06	0.0453679	Alasoo_2018_ge_macrophage_Salmonella
4	103851801	MANBA	9.10E-06	0.0454979	Alasoo_2018_ge_macrophage_Salmonella
4	103852110	MANBA	9.12E-06	0.0456136	Alasoo_2018_ge_macrophage_Salmonella
4	103852382	MANBA	3.61E-06	0.0180293	Alasoo_2018_ge_macrophage_Salmonella
4	103852578	MANBA	9.16E-06	0.0458194	Alasoo_2018_ge_macrophage_Salmonella
4	103852802	MANBA	3.21E-06	0.0160418	Alasoo_2018_ge_macrophage_Salmonella
4	103856128	MANBA	9.21E-06	0.0460647	Alasoo_2018_ge_macrophage_Salmonella
4	103856871	MANBA	9.23E-06	0.0461682	Alasoo_2018_ge_macrophage_Salmonella
4	103857022	MANBA	9.22E-06	0.0461037	Alasoo_2018_ge_macrophage_Salmonella
4	103859081	MANBA	9.34E-06	0.0467203	Alasoo_2018_ge_macrophage_Salmonella
4	103859292	MANBA	9.35E-06	0.0467339	Alasoo_2018_ge_macrophage_Salmonella
4	103859401	MANBA	9.36E-06	0.0468235	Alasoo_2018_ge_macrophage_Salmonella
4	103859805	MANBA	9.37E-06	0.0468487	Alasoo_2018_ge_macrophage_Salmonella
4	103861380	MANBA	3.28E-06	0.0164105	Alasoo_2018_ge_macrophage_Salmonella
4	103861684	MANBA	9.25E-06	0.046259	Alasoo_2018_ge_macrophage_Salmonella
4	103862129	MANBA	9.38E-06	0.0469103	Alasoo_2018_ge_macrophage_Salmonella
4	103863190	MANBA	9.30E-06	0.0464898	Alasoo_2018_ge_macrophage_Salmonella
4	103864660	MANBA	5.02E-06	0.0251247	Alasoo_2018_ge_macrophage_Salmonella
4	103866480	MANBA	8.80E-06	0.0440244	Alasoo_2018_ge_macrophage_Salmonella
4	103867624	MANBA	8.76E-06	0.0437948	Alasoo_2018_ge_macrophage_Salmonella
4	103868749	MANBA	8.58E-06	0.0428811	Alasoo_2018_ge_macrophage_Salmonella
4	103869123	MANBA	7.75E-06	0.0387639	Alasoo_2018_ge_macrophage_Salmonella
4	103869350	MANBA	2.95E-06	0.0147749	Alasoo_2018_ge_macrophage_Salmonella
4	103870060	MANBA	2.94E-06	0.0147213	Alasoo_2018_ge_macrophage_Salmonella
4	103872343	MANBA	8.32E-06	0.0415889	Alasoo_2018_ge_macrophage_Salmonella
4	103872578	MANBA	2.86E-06	0.0142899	Alasoo_2018_ge_macrophage_Salmonella
4	103872772	MANBA	8.32E-06	0.0415797	Alasoo_2018_ge_macrophage_Salmonella
4	103872854	MANBA	9.48E-06	0.0473984	Alasoo_2018_ge_macrophage_Salmonella
4	103876287	MANBA	2.85E-06	0.0142531	Alasoo_2018_ge_macrophage_Salmonella
4	103876614	MANBA	2.84E-06	0.0141797	Alasoo_2018_ge_macrophage_Salmonella
4	103877060	MANBA	7.86E-06	0.0393112	Alasoo_2018_ge_macrophage_Salmonella
4	103877136	MANBA	8.06E-06	0.0403109	Alasoo_2018_ge_macrophage_Salmonella
4	103877991	MANBA	7.97E-06	0.039845	Alasoo_2018_ge_macrophage_Salmonella
4	103879148	MANBA	7.86E-06	0.0393137	Alasoo_2018_ge_macrophage_Salmonella
4	103880451	MANBA	7.78E-06	0.0388822	Alasoo_2018_ge_macrophage_Salmonella
4	103881079	MANBA	7.66E-06	0.0382967	Alasoo_2018_ge_macrophage_Salmonella
4	103881360	MANBA	7.62E-06	0.0381156	Alasoo_2018_ge_macrophage_Salmonella
4	103882130	MANBA	7.96E-06	0.0397974	Alasoo_2018_ge_macrophage_Salmonella
4	103882206	MANBA	7.59E-06	0.0379378	Alasoo_2018_ge_macrophage_Salmonella
4	103885504	MANBA	7.93E-06	0.0396548	Alasoo_2018_ge_macrophage_Salmonella
4	103885568	MANBA	8.42E-06	0.0420829	Alasoo_2018_ge_macrophage_Salmonella
4	103886418	MANBA	7.08E-06	0.0354225	Alasoo_2018_ge_macrophage_Salmonella
4	103886422	MANBA	7.09E-06	0.0354602	Alasoo_2018_ge_macrophage_Salmonella
4	103886941	MANBA	2.67E-06	0.0133675	Alasoo_2018_ge_macrophage_Salmonella
4	103887074	MANBA	2.43E-06	0.0121594	Alasoo_2018_ge_macrophage_Salmonella
4	103887331	MANBA	7.11E-06	0.0355683	Alasoo_2018_ge_macrophage_Salmonella
4	103888253	MANBA	7.00E-06	0.0349895	Alasoo_2018_ge_macrophage_Salmonella
4	103889537	MANBA	2.34E-06	0.0117169	Alasoo_2018_ge_macrophage_Salmonella
4	103889814	MANBA	6.87E-06	0.0343253	Alasoo_2018_ge_macrophage_Salmonella
4	103890430	MANBA	2.27E-06	0.0113506	Alasoo_2018_ge_macrophage_Salmonella
4	103890980	MANBA	2.25E-06	0.0112285	Alasoo_2018_ge_macrophage_Salmonella
4	103892823	MANBA	2.21E-06	0.0110441	Alasoo_2018_ge_macrophage_Salmonella
4	103893082	MANBA	2.19E-06	0.0109461	Alasoo_2018_ge_macrophage_Salmonella
4	103895223	MANBA	2.15E-06	0.010768	Alasoo_2018_ge_macrophage_Salmonella
4	103895317	MANBA	6.35E-06	0.0317633	Alasoo_2018_ge_macrophage_Salmonella
4	103895398	MANBA	5.31E-06	0.0265679	Alasoo_2018_ge_macrophage_Salmonella
4	103895399	MANBA	5.30E-06	0.0264771	Alasoo_2018_ge_macrophage_Salmonella
4	103895564	MANBA	2.12E-06	0.0105828	Alasoo_2018_ge_macrophage_Salmonella
4	103896109	MANBA	2.11E-06	0.0105397	Alasoo_2018_ge_macrophage_Salmonella
4	103896413	MANBA	6.33E-06	0.0316444	Alasoo_2018_ge_macrophage_Salmonella
4	103896791	MANBA	2.10E-06	0.0104947	Alasoo_2018_ge_macrophage_Salmonella
4	103898096	MANBA	2.08E-06	0.0103882	Alasoo_2018_ge_macrophage_Salmonella
4	103898166	MANBA	2.08E-06	0.01039	Alasoo_2018_ge_macrophage_Salmonella
4	103898454	MANBA	2.06E-06	0.0102819	Alasoo_2018_ge_macrophage_Salmonella
4	103900201	MANBA	6.11E-06	0.0305698	Alasoo_2018_ge_macrophage_Salmonella
4	103901695	MANBA	5.99E-06	0.0299318	Alasoo_2018_ge_macrophage_Salmonella
4	103901786	MANBA	6.03E-06	0.0301452	Alasoo_2018_ge_macrophage_Salmonella
4	103903116	MANBA	5.85E-06	0.0292494	Alasoo_2018_ge_macrophage_Salmonella
4	103904241	MANBA	5.82E-06	0.0290863	Alasoo_2018_ge_macrophage_Salmonella
4	103904755	MANBA	1.93E-06	0.00963065	Alasoo_2018_ge_macrophage_Salmonella
4	103904822	MANBA	1.92E-06	0.00961175	Alasoo_2018_ge_macrophage_Salmonella
4	103905034	MANBA	5.78E-06	0.0288942	Alasoo_2018_ge_macrophage_Salmonella
4	103906113	MANBA	1.88E-06	0.00941565	Alasoo_2018_ge_macrophage_Salmonella
4	103906682	MANBA	5.70E-06	0.0284869	Alasoo_2018_ge_macrophage_Salmonella
4	103906696	MANBA	1.89E-06	0.0094494	Alasoo_2018_ge_macrophage_Salmonella
4	103907423	MANBA	1.99E-06	0.009952	Alasoo_2018_ge_macrophage_Salmonella
4	103907596	MANBA	1.85E-06	0.00925205	Alasoo_2018_ge_macrophage_Salmonella
4	103908038	MANBA	1.85E-06	0.00924895	Alasoo_2018_ge_macrophage_Salmonella
4	103908731	MANBA	1.22E-06	0.0061026	Alasoo_2018_ge_macrophage_Salmonella
4	103911159	MANBA	5.46E-06	0.0272752	Alasoo_2018_ge_macrophage_Salmonella
4	103911222	MANBA	5.45E-06	0.0272286	Alasoo_2018_ge_macrophage_Salmonella
4	103911781	MANBA	5.41E-06	0.0270495	Alasoo_2018_ge_macrophage_Salmonella
4	103914247	MANBA	5.24E-06	0.0262198	Alasoo_2018_ge_macrophage_Salmonella
4	103914440	MANBA	5.24E-06	0.0261908	Alasoo_2018_ge_macrophage_Salmonella
4	103914820	MANBA	1.70E-06	0.00852145	Alasoo_2018_ge_macrophage_Salmonella
4	103915310	MANBA	5.15E-06	0.025756	Alasoo_2018_ge_macrophage_Salmonella
4	103916045	MANBA	1.67E-06	0.00837425	Alasoo_2018_ge_macrophage_Salmonella
4	103918109	MANBA	1.66E-06	0.00829225	Alasoo_2018_ge_macrophage_Salmonella
4	103918123	MANBA	1.65E-06	0.00825485	Alasoo_2018_ge_macrophage_Salmonella
4	103923021	MANBA	1.55E-06	0.00774665	Alasoo_2018_ge_macrophage_Salmonella
4	103923558	MANBA	4.71E-06	0.0235364	Alasoo_2018_ge_macrophage_Salmonella
4	103923664	MANBA	4.70E-06	0.023521	Alasoo_2018_ge_macrophage_Salmonella
4	103925138	MANBA	4.68E-06	0.0233774	Alasoo_2018_ge_macrophage_Salmonella
4	103925189	MANBA	4.67E-06	0.0233487	Alasoo_2018_ge_macrophage_Salmonella
4	103928148	MANBA	4.49E-06	0.0224624	Alasoo_2018_ge_macrophage_Salmonella
4	103929579	MANBA	4.57E-06	0.0228388	Alasoo_2018_ge_macrophage_Salmonella
4	103931075	MANBA	4.30E-06	0.0215186	Alasoo_2018_ge_macrophage_Salmonella
4	103931306	MANBA	1.40E-06	0.0069802	Alasoo_2018_ge_macrophage_Salmonella
4	103931363	MANBA	4.31E-06	0.0215607	Alasoo_2018_ge_macrophage_Salmonella
4	103931397	MANBA	4.30E-06	0.021524	Alasoo_2018_ge_macrophage_Salmonella
4	103932070	MANBA	1.36E-06	0.0067758	Alasoo_2018_ge_macrophage_Salmonella
4	103932556	MANBA	9.69E-06	0.0484289	Alasoo_2018_ge_macrophage_Salmonella
4	103937595	MANBA	9.75E-06	0.048725	Alasoo_2018_ge_macrophage_Salmonella
4	103937886	MANBA	9.58E-06	0.0479218	Alasoo_2018_ge_macrophage_Salmonella
4	103937933	MANBA	1.28E-06	0.00639755	Alasoo_2018_ge_macrophage_Salmonella
4	103937974	MANBA	9.58E-06	0.0478934	Alasoo_2018_ge_macrophage_Salmonella
4	103939520	MANBA	3.40E-06	0.0170048	Alasoo_2018_ge_macrophage_Salmonella
4	103939821	MANBA	1.23E-06	0.0061497	Alasoo_2018_ge_macrophage_Salmonella
4	103942642	MANBA	3.64E-06	0.0181923	Alasoo_2018_ge_macrophage_Salmonella
4	103942796	MANBA	1.15E-06	0.005736	Alasoo_2018_ge_macrophage_Salmonella
4	103947118	MANBA	3.53E-06	0.0176324	Alasoo_2018_ge_macrophage_Salmonella
4	103950425	MANBA	3.42E-06	0.0171046	Alasoo_2018_ge_macrophage_Salmonella
4	103951624	MANBA	3.35E-06	0.0167557	Alasoo_2018_ge_macrophage_Salmonella
4	103956956	MANBA	3.09E-06	0.0154555	Alasoo_2018_ge_macrophage_Salmonella
4	103960768	MANBA	3.35E-06	0.0167528	Alasoo_2018_ge_macrophage_Salmonella
4	103962532	MANBA	3.29E-06	0.0164619	Alasoo_2018_ge_macrophage_Salmonella
4	103975060	MANBA	1.94E-06	0.00967535	Alasoo_2018_ge_macrophage_Salmonella
1	31391010	PUM1	1.93E-06	0.00963355	BLUEPRINT_ge_monocyte
1	31406732	PUM1	3.94E-08	0.000197238	BLUEPRINT_ge_monocyte
1	31409726	PUM1	3.94E-08	0.000197113	BLUEPRINT_ge_monocyte
1	31414462	PUM1	4.70E-08	0.000234963	BLUEPRINT_ge_monocyte
1	31417304	PUM1	4.70E-08	0.000235011	BLUEPRINT_ge_monocyte
1	31417458	PUM1	2.20E-06	0.0109793	BLUEPRINT_ge_monocyte
1	31417838	PUM1	4.70E-08	0.000235014	BLUEPRINT_ge_monocyte
1	31418119	PUM1	4.96E-08	0.000248153	BLUEPRINT_ge_monocyte
1	31419887	PUM1	3.71E-08	0.0001855	BLUEPRINT_ge_monocyte
1	31422713	PUM1	4.70E-08	0.000234962	BLUEPRINT_ge_monocyte
1	31423758	PUM1	3.95E-08	0.000197693	BLUEPRINT_ge_monocyte
1	31424590	PUM1	4.30E-08	0.000214861	BLUEPRINT_ge_monocyte
1	31426815	PUM1	2.22E-06	0.0110814	BLUEPRINT_ge_monocyte
1	31429260	PUM1	3.94E-08	0.000197238	BLUEPRINT_ge_monocyte
1	31429785	PUM1	4.08E-08	0.00020381	BLUEPRINT_ge_monocyte
1	31430432	PUM1	5.42E-08	0.000270797	BLUEPRINT_ge_monocyte
1	31433511	PUM1	2.00E-06	0.00998015	BLUEPRINT_ge_monocyte
1	31434764	PUM1	3.97E-08	0.00019838	BLUEPRINT_ge_monocyte
1	31438545	PUM1	2.19E-06	0.0109678	BLUEPRINT_ge_monocyte
1	31446946	PUM1	3.95E-08	0.000197305	BLUEPRINT_ge_monocyte
1	31448202	PUM1	8.73E-06	0.0436687	BLUEPRINT_ge_monocyte
1	31466096	PUM1	3.48E-08	0.000174242	BLUEPRINT_ge_monocyte
1	31479005	PUM1	2.28E-08	0.000114214	BLUEPRINT_ge_monocyte
1	31489342	PUM1	3.46E-08	0.000173055	BLUEPRINT_ge_monocyte
1	31491242	PUM1	3.48E-08	0.000174193	BLUEPRINT_ge_monocyte
1	31496141	PUM1	3.94E-08	0.000197238	BLUEPRINT_ge_monocyte
1	31498698	PUM1	3.46E-08	0.000173055	BLUEPRINT_ge_monocyte
1	31498941	PUM1	3.46E-08	0.000173055	BLUEPRINT_ge_monocyte
1	31500738	PUM1	3.90E-08	0.000194763	BLUEPRINT_ge_monocyte
1	31501755	PUM1	3.67E-08	0.000183275	BLUEPRINT_ge_monocyte
1	31504020	PUM1	2.96E-06	0.0147815	BLUEPRINT_ge_monocyte
1	31506004	PUM1	3.46E-08	0.000173055	BLUEPRINT_ge_monocyte
1	31507199	PUM1	3.46E-08	0.000173055	BLUEPRINT_ge_monocyte
1	31515862	PUM1	3.46E-08	0.000173055	BLUEPRINT_ge_monocyte
1	31516704	PUM1	3.46E-08	0.000173055	BLUEPRINT_ge_monocyte
1	31516940	PUM1	3.46E-08	0.00017305	BLUEPRINT_ge_monocyte
1	31520004	PUM1	3.46E-08	0.000173055	BLUEPRINT_ge_monocyte
1	31520295	PUM1	3.46E-08	0.000172911	BLUEPRINT_ge_monocyte
1	31520472	PUM1	3.46E-08	0.000173055	BLUEPRINT_ge_monocyte
1	31525025	PUM1	3.46E-08	0.000173219	BLUEPRINT_ge_monocyte
1	31527043	PUM1	3.45E-08	0.000172693	BLUEPRINT_ge_monocyte
1	31534344	PUM1	3.44E-08	0.000171874	BLUEPRINT_ge_monocyte
1	31534381	PUM1	3.46E-08	0.000172997	BLUEPRINT_ge_monocyte
1	31534894	PUM1	3.46E-08	0.000173055	BLUEPRINT_ge_monocyte
1	31535163	PUM1	3.19E-08	0.000159259	BLUEPRINT_ge_monocyte
1	31536743	PUM1	1.46E-07	0.000731235	BLUEPRINT_ge_monocyte
1	31536748	PUM1	9.32E-08	0.000465827	BLUEPRINT_ge_monocyte
1	31540287	PUM1	2.48E-08	0.000123909	BLUEPRINT_ge_monocyte
1	31547918	PUM1	2.09E-08	0.000104471	BLUEPRINT_ge_monocyte
1	31549962	PUM1	2.10E-08	0.00010488	BLUEPRINT_ge_monocyte
1	31559430	PUM1	2.05E-08	0.000102544	BLUEPRINT_ge_monocyte
1	31561511	PUM1	2.19E-08	0.000109563	BLUEPRINT_ge_monocyte
1	31562371	PUM1	2.09E-08	0.00010449	BLUEPRINT_ge_monocyte
1	31568123	PUM1	2.09E-08	0.000104455	BLUEPRINT_ge_monocyte
1	31568962	PUM1	2.09E-08	0.000104504	BLUEPRINT_ge_monocyte
1	205685352	RAB7L1	2.11E-12	1.06E-08	BLUEPRINT_ge_monocyte
1	205685352	SLC41A1	1.42E-09	7.09E-06	BLUEPRINT_ge_monocyte
1	205691316	RAB7L1	2.10E-12	1.05E-08	BLUEPRINT_ge_monocyte
1	205691316	SLC41A1	1.43E-09	7.13E-06	BLUEPRINT_ge_monocyte
1	205691546	RAB7L1	2.10E-12	1.05E-08	BLUEPRINT_ge_monocyte
1	205691546	SLC41A1	1.43E-09	7.13E-06	BLUEPRINT_ge_monocyte
1	205717823	RAB7L1	2.03E-12	1.01E-08	BLUEPRINT_ge_monocyte
1	205717823	SLC41A1	1.46E-09	7.30E-06	BLUEPRINT_ge_monocyte
1	205719532	RAB7L1	6.43E-19	3.21E-15	BLUEPRINT_ge_monocyte
1	205719532	SLC41A1	2.18E-10	1.09E-06	BLUEPRINT_ge_monocyte
1	205720483	RAB7L1	5.73E-19	2.86E-15	BLUEPRINT_ge_monocyte
1	205720483	SLC41A1	1.91E-10	9.55E-07	BLUEPRINT_ge_monocyte
1	205722958	RAB7L1	2.10E-12	1.05E-08	BLUEPRINT_ge_monocyte
1	205722958	SLC41A1	1.43E-09	7.13E-06	BLUEPRINT_ge_monocyte
1	205723572	RAB7L1	1.21E-18	6.05E-15	BLUEPRINT_ge_monocyte
1	205723572	SLC41A1	5.98E-10	2.99E-06	BLUEPRINT_ge_monocyte
1	205739266	RAB7L1	1.13E-19	5.63E-16	BLUEPRINT_ge_monocyte
1	205739266	SLC41A1	1.27E-10	6.37E-07	BLUEPRINT_ge_monocyte
3	128329920	RPN1	6.08E-06	0.0303958	BLUEPRINT_ge_monocyte
3	128330137	RPN1	9.36E-06	0.0467779	BLUEPRINT_ge_monocyte
3	128332679	RPN1	6.08E-06	0.0304052	BLUEPRINT_ge_monocyte
3	128332925	RPN1	6.08E-06	0.030415	BLUEPRINT_ge_monocyte
3	128334852	RPN1	3.28E-10	1.64E-06	BLUEPRINT_ge_monocyte
3	128336129	RPN1	3.28E-10	1.64E-06	BLUEPRINT_ge_monocyte
3	128336517	RPN1	2.06E-06	0.0103199	BLUEPRINT_ge_monocyte
3	128337371	RPN1	2.06E-06	0.0103199	BLUEPRINT_ge_monocyte
3	128337917	RPN1	2.06E-06	0.0103199	BLUEPRINT_ge_monocyte
3	128338600	RPN1	2.06E-06	0.0103199	BLUEPRINT_ge_monocyte
3	128338748	RPN1	3.28E-10	1.64E-06	BLUEPRINT_ge_monocyte
3	128338953	RPN1	1.75E-06	0.0087288	BLUEPRINT_ge_monocyte
3	128340896	RPN1	2.04E-06	0.0101999	BLUEPRINT_ge_monocyte
3	128345179	RPN1	2.07E-06	0.0103251	BLUEPRINT_ge_monocyte
3	128346214	RPN1	2.06E-06	0.0103199	BLUEPRINT_ge_monocyte
3	128350038	RPN1	3.19E-10	1.60E-06	BLUEPRINT_ge_monocyte
3	128351755	RPN1	2.06E-06	0.0103199	BLUEPRINT_ge_monocyte
3	128352378	RPN1	1.57E-10	7.84E-07	BLUEPRINT_ge_monocyte
3	128353079	RPN1	2.15E-06	0.010738	BLUEPRINT_ge_monocyte
3	128353950	RPN1	2.01E-06	0.0100455	BLUEPRINT_ge_monocyte
3	128356279	RPN1	2.06E-06	0.0103199	BLUEPRINT_ge_monocyte
3	128356852	RPN1	2.07E-06	0.0103285	BLUEPRINT_ge_monocyte
3	128358633	RPN1	2.07E-06	0.0103279	BLUEPRINT_ge_monocyte
3	128361276	RPN1	2.06E-06	0.0102842	BLUEPRINT_ge_monocyte
3	128361417	RPN1	2.07E-06	0.0103271	BLUEPRINT_ge_monocyte
3	128361555	RPN1	2.01E-06	0.0100639	BLUEPRINT_ge_monocyte
3	128361936	RPN1	2.06E-06	0.0103199	BLUEPRINT_ge_monocyte
3	128363332	RPN1	2.06E-06	0.0103199	BLUEPRINT_ge_monocyte
3	128364609	RPN1	2.06E-06	0.0103199	BLUEPRINT_ge_monocyte
3	128364797	RPN1	3.36E-10	1.68E-06	BLUEPRINT_ge_monocyte
3	128364895	RPN1	8.18E-06	0.0409059	BLUEPRINT_ge_monocyte
3	128365685	RPN1	2.06E-06	0.0103204	BLUEPRINT_ge_monocyte
3	128366256	RPN1	2.06E-06	0.0103158	BLUEPRINT_ge_monocyte
3	128370811	RPN1	2.06E-06	0.0103199	BLUEPRINT_ge_monocyte
3	128372003	RPN1	2.06E-06	0.0103199	BLUEPRINT_ge_monocyte
3	128372657	RPN1	2.06E-06	0.0103199	BLUEPRINT_ge_monocyte
3	128381086	RPN1	2.06E-06	0.0103199	BLUEPRINT_ge_monocyte
3	128381270	RPN1	3.29E-10	1.64E-06	BLUEPRINT_ge_monocyte
3	128381660	RPN1	2.18E-06	0.010884	BLUEPRINT_ge_monocyte
3	128381886	RPN1	2.06E-06	0.0103199	BLUEPRINT_ge_monocyte
3	128383097	RPN1	2.07E-06	0.0103295	BLUEPRINT_ge_monocyte
3	128383446	RPN1	9.36E-06	0.0467825	BLUEPRINT_ge_monocyte
3	128385142	RPN1	8.06E-06	0.0403012	BLUEPRINT_ge_monocyte
3	128386042	RPN1	8.06E-06	0.0402879	BLUEPRINT_ge_monocyte
3	128387357	RPN1	8.06E-06	0.0403012	BLUEPRINT_ge_monocyte
3	128387884	RPN1	8.06E-06	0.0403012	BLUEPRINT_ge_monocyte
3	128388503	RPN1	8.10E-06	0.0404802	BLUEPRINT_ge_monocyte
3	128391789	RPN1	8.77E-06	0.0438647	BLUEPRINT_ge_monocyte
3	128392630	RPN1	8.05E-06	0.0402469	BLUEPRINT_ge_monocyte
3	128394310	RPN1	3.41E-10	1.70E-06	BLUEPRINT_ge_monocyte
3	128395695	RPN1	3.42E-10	1.71E-06	BLUEPRINT_ge_monocyte
3	128399623	RPN1	9.20E-06	0.0460199	BLUEPRINT_ge_monocyte
3	128404892	RAB7A	8.19E-06	0.0409277	BLUEPRINT_ge_monocyte
3	128405934	RAB7A	8.21E-06	0.0410439	BLUEPRINT_ge_monocyte
3	128406767	RAB7A	8.42E-06	0.042109	BLUEPRINT_ge_monocyte
3	128407495	RAB7A	8.21E-06	0.0410628	BLUEPRINT_ge_monocyte
3	128409680	RAB7A	8.11E-06	0.0405546	BLUEPRINT_ge_monocyte
3	128412930	RAB7A	8.71E-06	0.0435717	BLUEPRINT_ge_monocyte
3	128413587	RAB7A	6.78E-06	0.033876	BLUEPRINT_ge_monocyte
3	128414018	RAB7A	7.57E-06	0.0378499	BLUEPRINT_ge_monocyte
3	128414134	RAB7A	8.27E-06	0.0413666	BLUEPRINT_ge_monocyte
3	128417044	RAB7A	8.15E-06	0.040759	BLUEPRINT_ge_monocyte
3	128419054	RAB7A	7.42E-06	0.0371229	BLUEPRINT_ge_monocyte
3	128419756	RAB7A	7.42E-06	0.0371094	BLUEPRINT_ge_monocyte
3	128421687	RAB7A	6.35E-06	0.0317531	BLUEPRINT_ge_monocyte
3	128421907	RAB7A	6.35E-06	0.0317454	BLUEPRINT_ge_monocyte
3	128422554	RAB7A	2.84E-06	0.014175	BLUEPRINT_ge_monocyte
3	128422563	RAB7A	2.83E-06	0.0141315	BLUEPRINT_ge_monocyte
3	128424257	RAB7A	6.35E-06	0.0317439	BLUEPRINT_ge_monocyte
3	128424456	RAB7A	6.35E-06	0.0317556	BLUEPRINT_ge_monocyte
3	128424948	RAB7A	6.35E-06	0.0317533	BLUEPRINT_ge_monocyte
4	328421	ZNF141	2.68E-07	0.00134189	BLUEPRINT_ge_monocyte
4	328480	ZNF141	1.94E-07	0.000970205	BLUEPRINT_ge_monocyte
4	328906	ZNF141	2.68E-07	0.00134189	BLUEPRINT_ge_monocyte
4	344138	ZNF141	2.68E-07	0.00134231	BLUEPRINT_ge_monocyte
4	348524	ZNF141	3.89E-08	0.00019469	BLUEPRINT_ge_monocyte
4	349847	ZNF141	2.68E-07	0.00134187	BLUEPRINT_ge_monocyte
4	351661	ZNF141	3.88E-08	0.000193813	BLUEPRINT_ge_monocyte
4	352890	ZNF141	2.68E-07	0.00134189	BLUEPRINT_ge_monocyte
4	357657	ZNF141	2.67E-07	0.00133418	BLUEPRINT_ge_monocyte
4	358932	ZNF141	2.68E-07	0.00134189	BLUEPRINT_ge_monocyte
4	361495	ZNF141	2.60E-07	0.00130007	BLUEPRINT_ge_monocyte
4	368258	ZNF141	2.68E-07	0.00134084	BLUEPRINT_ge_monocyte
4	373331	ZNF141	2.68E-07	0.00134189	BLUEPRINT_ge_monocyte
4	379239	ZNF141	7.97E-08	0.000398587	BLUEPRINT_ge_monocyte
4	383552	ZNF141	2.91E-07	0.00145254	BLUEPRINT_ge_monocyte
4	384533	ZNF141	2.76E-07	0.00138097	BLUEPRINT_ge_monocyte
4	388624	ZNF141	4.55E-07	0.00227485	BLUEPRINT_ge_monocyte
4	394184	ZNF141	2.68E-07	0.00134189	BLUEPRINT_ge_monocyte
4	395119	ZNF141	2.68E-07	0.00134189	BLUEPRINT_ge_monocyte
4	397495	ZNF141	2.85E-07	0.00142675	BLUEPRINT_ge_monocyte
4	397518	ZNF141	2.85E-07	0.0014252	BLUEPRINT_ge_monocyte
4	399694	ZNF141	3.13E-07	0.00156479	BLUEPRINT_ge_monocyte
4	400477	ZNF141	4.10E-07	0.00204788	BLUEPRINT_ge_monocyte
4	404598	ZNF141	2.68E-07	0.00134189	BLUEPRINT_ge_monocyte
4	408155	ZNF141	5.85E-07	0.00292527	BLUEPRINT_ge_monocyte
4	409159	ZNF141	5.86E-07	0.002932	BLUEPRINT_ge_monocyte
4	413860	ZNF141	2.01E-07	0.0010041	BLUEPRINT_ge_monocyte
4	416596	ZNF141	5.85E-07	0.00292517	BLUEPRINT_ge_monocyte
4	424313	ZNF141	5.73E-07	0.00286522	BLUEPRINT_ge_monocyte
4	428311	ZNF141	7.17E-07	0.00358593	BLUEPRINT_ge_monocyte
4	428733	ZNF141	7.17E-07	0.00358593	BLUEPRINT_ge_monocyte
4	429117	ZNF141	7.17E-07	0.00358593	BLUEPRINT_ge_monocyte
4	430221	ZNF141	7.18E-07	0.00358856	BLUEPRINT_ge_monocyte
4	430656	ZNF141	7.03E-07	0.00351281	BLUEPRINT_ge_monocyte
4	443352	ZNF141	7.17E-07	0.00358667	BLUEPRINT_ge_monocyte
4	444493	ZNF141	7.18E-07	0.00358772	BLUEPRINT_ge_monocyte
4	447235	ZNF141	7.17E-07	0.00358593	BLUEPRINT_ge_monocyte
4	451562	ZNF141	7.17E-07	0.00358593	BLUEPRINT_ge_monocyte
4	452039	ZNF141	7.17E-07	0.00358593	BLUEPRINT_ge_monocyte
4	453015	ZNF141	7.17E-07	0.00358593	BLUEPRINT_ge_monocyte
4	455384	ZNF141	7.16E-07	0.00358059	BLUEPRINT_ge_monocyte
4	456324	ZNF141	7.17E-07	0.00358326	BLUEPRINT_ge_monocyte
4	456777	ZNF141	7.17E-07	0.00358664	BLUEPRINT_ge_monocyte
4	463835	ZNF141	7.18E-07	0.00358828	BLUEPRINT_ge_monocyte
4	464567	ZNF141	7.17E-07	0.00358593	BLUEPRINT_ge_monocyte
4	470044	ZNF141	2.29E-07	0.00114502	BLUEPRINT_ge_monocyte
4	472681	ZNF141	5.97E-09	2.99E-05	BLUEPRINT_ge_monocyte
4	473935	ZNF141	1.25E-06	0.00624795	BLUEPRINT_ge_monocyte
4	476342	ZNF141	1.25E-06	0.0062435	BLUEPRINT_ge_monocyte
4	480298	ZNF141	1.24E-06	0.00620915	BLUEPRINT_ge_monocyte
4	480353	ZNF141	1.25E-06	0.0062435	BLUEPRINT_ge_monocyte
4	482589	ZNF141	5.96E-09	2.98E-05	BLUEPRINT_ge_monocyte
4	482662	ZNF141	1.25E-06	0.0062435	BLUEPRINT_ge_monocyte
4	483202	ZNF141	1.22E-06	0.00611155	BLUEPRINT_ge_monocyte
4	483327	ZNF141	1.24E-06	0.0062077	BLUEPRINT_ge_monocyte
4	483899	ZNF141	5.98E-09	2.99E-05	BLUEPRINT_ge_monocyte
4	485144	ZNF141	1.25E-06	0.0062435	BLUEPRINT_ge_monocyte
4	488386	ZNF141	4.76E-09	2.38E-05	BLUEPRINT_ge_monocyte
4	490074	ZNF141	1.14E-06	0.0056835	BLUEPRINT_ge_monocyte
4	491919	ZNF141	4.72E-09	2.36E-05	BLUEPRINT_ge_monocyte
4	496594	ZNF141	1.00E-06	0.00499755	BLUEPRINT_ge_monocyte
4	497138	ZNF141	9.79E-07	0.00489529	BLUEPRINT_ge_monocyte
4	498459	ZNF141	4.75E-09	2.38E-05	BLUEPRINT_ge_monocyte
4	103569283	BDH2	5.08E-06	0.0253907	BLUEPRINT_ge_monocyte
4	103573323	BDH2	9.57E-06	0.0478425	BLUEPRINT_ge_monocyte
4	103573377	BDH2	9.57E-06	0.0478493	BLUEPRINT_ge_monocyte
4	103573749	BDH2	9.56E-06	0.0477779	BLUEPRINT_ge_monocyte
4	103573863	BDH2	9.97E-06	0.0498257	BLUEPRINT_ge_monocyte
4	103573904	BDH2	9.56E-06	0.0477898	BLUEPRINT_ge_monocyte
4	103575067	BDH2	9.57E-06	0.0478282	BLUEPRINT_ge_monocyte
4	103575280	BDH2	9.56E-06	0.047814	BLUEPRINT_ge_monocyte
4	103575385	BDH2	9.57E-06	0.0478515	BLUEPRINT_ge_monocyte
4	103580788	BDH2	6.69E-06	0.0334503	BLUEPRINT_ge_monocyte
4	103618023	BDH2	3.13E-07	0.00156474	BLUEPRINT_ge_monocyte
4	103651962	BDH2	1.56E-10	7.79E-07	BLUEPRINT_ge_monocyte
4	103653976	BDH2	3.35E-11	1.67E-07	BLUEPRINT_ge_monocyte
4	103687208	BDH2	4.75E-14	2.38E-10	BLUEPRINT_ge_monocyte
4	103688017	BDH2	1.28E-13	6.42E-10	BLUEPRINT_ge_monocyte
4	103688038	BDH2	1.31E-13	6.53E-10	BLUEPRINT_ge_monocyte
4	103689069	BDH2	4.62E-14	2.31E-10	BLUEPRINT_ge_monocyte
4	103689317	BDH2	4.70E-14	2.35E-10	BLUEPRINT_ge_monocyte
4	103689805	BDH2	4.75E-14	2.38E-10	BLUEPRINT_ge_monocyte
4	103690256	BDH2	4.62E-14	2.31E-10	BLUEPRINT_ge_monocyte
4	103690391	BDH2	4.75E-14	2.38E-10	BLUEPRINT_ge_monocyte
4	103690466	BDH2	5.45E-14	2.73E-10	BLUEPRINT_ge_monocyte
4	103692157	BDH2	4.75E-14	2.38E-10	BLUEPRINT_ge_monocyte
4	103692343	BDH2	4.75E-14	2.38E-10	BLUEPRINT_ge_monocyte
4	103693143	BDH2	1.98E-13	9.88E-10	BLUEPRINT_ge_monocyte
4	103693164	BDH2	1.98E-13	9.88E-10	BLUEPRINT_ge_monocyte
4	103693621	BDH2	4.75E-14	2.38E-10	BLUEPRINT_ge_monocyte
4	103695484	BDH2	2.58E-14	1.29E-10	BLUEPRINT_ge_monocyte
4	103700422	BDH2	9.54E-14	4.77E-10	BLUEPRINT_ge_monocyte
4	103700878	BDH2	9.67E-14	4.84E-10	BLUEPRINT_ge_monocyte
4	103701196	BDH2	9.66E-14	4.83E-10	BLUEPRINT_ge_monocyte
4	103701331	BDH2	9.54E-14	4.77E-10	BLUEPRINT_ge_monocyte
4	103701760	BDH2	9.57E-14	4.78E-10	BLUEPRINT_ge_monocyte
4	103701777	BDH2	9.15E-14	4.58E-10	BLUEPRINT_ge_monocyte
4	103701818	BDH2	9.55E-14	4.77E-10	BLUEPRINT_ge_monocyte
4	103703529	BDH2	9.66E-14	4.83E-10	BLUEPRINT_ge_monocyte
4	103704060	BDH2	9.54E-14	4.77E-10	BLUEPRINT_ge_monocyte
4	103705091	BDH2	9.67E-14	4.83E-10	BLUEPRINT_ge_monocyte
4	103709386	BDH2	9.54E-14	4.77E-10	BLUEPRINT_ge_monocyte
4	103709571	BDH2	9.53E-14	4.77E-10	BLUEPRINT_ge_monocyte
4	103709663	BDH2	9.67E-14	4.83E-10	BLUEPRINT_ge_monocyte
4	103710183	BDH2	9.54E-14	4.77E-10	BLUEPRINT_ge_monocyte
4	103710930	BDH2	9.66E-14	4.83E-10	BLUEPRINT_ge_monocyte
4	103711052	BDH2	9.54E-14	4.77E-10	BLUEPRINT_ge_monocyte
4	103711434	BDH2	9.54E-14	4.77E-10	BLUEPRINT_ge_monocyte
4	103712337	BDH2	9.54E-14	4.77E-10	BLUEPRINT_ge_monocyte
4	103712589	BDH2	9.64E-14	4.82E-10	BLUEPRINT_ge_monocyte
4	103713346	BDH2	1.11E-13	5.54E-10	BLUEPRINT_ge_monocyte
4	103713359	BDH2	1.09E-13	5.47E-10	BLUEPRINT_ge_monocyte
4	103714182	BDH2	9.54E-14	4.77E-10	BLUEPRINT_ge_monocyte
4	103714494	BDH2	9.54E-14	4.77E-10	BLUEPRINT_ge_monocyte
4	103714786	BDH2	9.50E-14	4.75E-10	BLUEPRINT_ge_monocyte
4	103715117	BDH2	9.66E-14	4.83E-10	BLUEPRINT_ge_monocyte
4	103715385	BDH2	9.66E-14	4.83E-10	BLUEPRINT_ge_monocyte
4	103719893	BDH2	1.42E-13	7.11E-10	BLUEPRINT_ge_monocyte
4	103719906	BDH2	1.43E-13	7.16E-10	BLUEPRINT_ge_monocyte
4	103720866	BDH2	9.54E-14	4.77E-10	BLUEPRINT_ge_monocyte
4	103721059	BDH2	9.51E-14	4.75E-10	BLUEPRINT_ge_monocyte
4	103722238	BDH2	9.49E-14	4.74E-10	BLUEPRINT_ge_monocyte
4	103722487	BDH2	9.54E-14	4.77E-10	BLUEPRINT_ge_monocyte
4	103723993	BDH2	9.54E-14	4.77E-10	BLUEPRINT_ge_monocyte
4	103725334	BDH2	9.26E-14	4.63E-10	BLUEPRINT_ge_monocyte
4	103725894	BDH2	9.66E-14	4.83E-10	BLUEPRINT_ge_monocyte
4	103726773	BDH2	1.17E-13	5.85E-10	BLUEPRINT_ge_monocyte
4	103727018	BDH2	9.67E-14	4.83E-10	BLUEPRINT_ge_monocyte
4	103728010	BDH2	1.56E-13	7.78E-10	BLUEPRINT_ge_monocyte
4	103729743	BDH2	9.54E-14	4.77E-10	BLUEPRINT_ge_monocyte
4	103730493	BDH2	9.59E-14	4.79E-10	BLUEPRINT_ge_monocyte
4	103731067	BDH2	9.86E-14	4.93E-10	BLUEPRINT_ge_monocyte
4	103731725	BDH2	9.65E-14	4.82E-10	BLUEPRINT_ge_monocyte
4	103731737	BDH2	9.65E-14	4.82E-10	BLUEPRINT_ge_monocyte
4	103732173	BDH2	9.54E-14	4.77E-10	BLUEPRINT_ge_monocyte
4	103733600	BDH2	9.54E-14	4.77E-10	BLUEPRINT_ge_monocyte
4	103734725	BDH2	9.54E-14	4.77E-10	BLUEPRINT_ge_monocyte
4	103736180	BDH2	9.67E-14	4.83E-10	BLUEPRINT_ge_monocyte
4	103736422	BDH2	9.58E-14	4.79E-10	BLUEPRINT_ge_monocyte
4	103737028	BDH2	9.27E-14	4.64E-10	BLUEPRINT_ge_monocyte
4	103737051	BDH2	9.18E-14	4.59E-10	BLUEPRINT_ge_monocyte
4	103738108	BDH2	9.63E-14	4.82E-10	BLUEPRINT_ge_monocyte
4	103738232	BDH2	9.34E-14	4.67E-10	BLUEPRINT_ge_monocyte
4	103738243	BDH2	9.33E-14	4.66E-10	BLUEPRINT_ge_monocyte
4	103738355	BDH2	9.58E-14	4.79E-10	BLUEPRINT_ge_monocyte
4	103741596	BDH2	9.54E-14	4.77E-10	BLUEPRINT_ge_monocyte
4	103741957	BDH2	9.66E-14	4.83E-10	BLUEPRINT_ge_monocyte
4	103742413	BDH2	9.54E-14	4.77E-10	BLUEPRINT_ge_monocyte
4	103742651	BDH2	1.08E-13	5.38E-10	BLUEPRINT_ge_monocyte
4	103744071	BDH2	9.54E-14	4.77E-10	BLUEPRINT_ge_monocyte
4	103744958	BDH2	9.66E-14	4.83E-10	BLUEPRINT_ge_monocyte
4	103745756	BDH2	9.56E-14	4.78E-10	BLUEPRINT_ge_monocyte
4	103748797	BDH2	9.54E-14	4.77E-10	BLUEPRINT_ge_monocyte
4	103749444	BDH2	7.67E-14	3.83E-10	BLUEPRINT_ge_monocyte
4	103749516	BDH2	9.39E-14	4.70E-10	BLUEPRINT_ge_monocyte
4	103750268	BDH2	9.68E-14	4.84E-10	BLUEPRINT_ge_monocyte
4	103750316	BDH2	9.68E-14	4.84E-10	BLUEPRINT_ge_monocyte
4	103751133	BDH2	9.67E-14	4.83E-10	BLUEPRINT_ge_monocyte
4	103751251	BDH2	9.72E-14	4.86E-10	BLUEPRINT_ge_monocyte
4	103752302	BDH2	9.68E-14	4.84E-10	BLUEPRINT_ge_monocyte
4	103753371	BDH2	9.54E-14	4.77E-10	BLUEPRINT_ge_monocyte
4	103753735	BDH2	9.54E-14	4.77E-10	BLUEPRINT_ge_monocyte
4	103754500	BDH2	9.56E-14	4.78E-10	BLUEPRINT_ge_monocyte
4	103754591	BDH2	9.54E-14	4.77E-10	BLUEPRINT_ge_monocyte
4	103754645	BDH2	9.53E-14	4.77E-10	BLUEPRINT_ge_monocyte
4	103756076	BDH2	9.68E-14	4.84E-10	BLUEPRINT_ge_monocyte
4	103757641	BDH2	9.54E-14	4.77E-10	BLUEPRINT_ge_monocyte
4	103759091	BDH2	9.54E-14	4.77E-10	BLUEPRINT_ge_monocyte
4	103759189	BDH2	9.76E-14	4.88E-10	BLUEPRINT_ge_monocyte
4	103764209	BDH2	9.54E-14	4.77E-10	BLUEPRINT_ge_monocyte
4	103764993	BDH2	9.66E-14	4.83E-10	BLUEPRINT_ge_monocyte
4	103765916	BDH2	9.66E-14	4.83E-10	BLUEPRINT_ge_monocyte
4	103767339	BDH2	9.66E-14	4.83E-10	BLUEPRINT_ge_monocyte
4	103769234	BDH2	9.54E-14	4.77E-10	BLUEPRINT_ge_monocyte
4	103769892	BDH2	9.54E-14	4.77E-10	BLUEPRINT_ge_monocyte
4	103770794	BDH2	9.53E-14	4.76E-10	BLUEPRINT_ge_monocyte
4	103771502	BDH2	9.54E-14	4.77E-10	BLUEPRINT_ge_monocyte
4	103772252	BDH2	9.66E-14	4.83E-10	BLUEPRINT_ge_monocyte
4	103773501	BDH2	8.58E-14	4.29E-10	BLUEPRINT_ge_monocyte
4	103775704	BDH2	9.49E-14	4.75E-10	BLUEPRINT_ge_monocyte
4	103776867	BDH2	9.54E-14	4.77E-10	BLUEPRINT_ge_monocyte
4	103777392	BDH2	1.83E-13	9.16E-10	BLUEPRINT_ge_monocyte
4	103778056	BDH2	2.97E-13	1.48E-09	BLUEPRINT_ge_monocyte
4	103778434	BDH2	9.54E-14	4.77E-10	BLUEPRINT_ge_monocyte
4	103779007	BDH2	1.35E-13	6.75E-10	BLUEPRINT_ge_monocyte
4	103785051	BDH2	1.87E-08	9.37E-05	BLUEPRINT_ge_monocyte
4	103786116	BDH2	9.54E-14	4.77E-10	BLUEPRINT_ge_monocyte
4	103786371	BDH2	9.63E-14	4.82E-10	BLUEPRINT_ge_monocyte
4	103786560	BDH2	9.68E-14	4.84E-10	BLUEPRINT_ge_monocyte
4	103786588	BDH2	9.81E-14	4.90E-10	BLUEPRINT_ge_monocyte
4	103788211	BDH2	9.66E-14	4.83E-10	BLUEPRINT_ge_monocyte
4	103789810	BDH2	9.66E-14	4.83E-10	BLUEPRINT_ge_monocyte
4	103790186	BDH2	9.68E-14	4.84E-10	BLUEPRINT_ge_monocyte
4	103793659	BDH2	9.54E-14	4.77E-10	BLUEPRINT_ge_monocyte
4	103794188	BDH2	9.54E-14	4.77E-10	BLUEPRINT_ge_monocyte
4	103794536	BDH2	9.66E-14	4.83E-10	BLUEPRINT_ge_monocyte
4	103794717	BDH2	9.54E-14	4.77E-10	BLUEPRINT_ge_monocyte
4	103796908	BDH2	9.66E-14	4.83E-10	BLUEPRINT_ge_monocyte
4	103797334	BDH2	9.54E-14	4.77E-10	BLUEPRINT_ge_monocyte
4	103799532	BDH2	7.76E-14	3.88E-10	BLUEPRINT_ge_monocyte
4	103799569	BDH2	9.51E-14	4.75E-10	BLUEPRINT_ge_monocyte
4	103802314	BDH2	9.66E-14	4.83E-10	BLUEPRINT_ge_monocyte
4	103802579	BDH2	9.66E-14	4.83E-10	BLUEPRINT_ge_monocyte
4	103803106	BDH2	9.79E-14	4.89E-10	BLUEPRINT_ge_monocyte
4	103805443	BDH2	9.66E-14	4.83E-10	BLUEPRINT_ge_monocyte
4	103805799	BDH2	9.54E-14	4.77E-10	BLUEPRINT_ge_monocyte
4	103806308	BDH2	9.66E-14	4.83E-10	BLUEPRINT_ge_monocyte
4	103807720	BDH2	9.53E-14	4.77E-10	BLUEPRINT_ge_monocyte
4	103809914	BDH2	9.54E-14	4.77E-10	BLUEPRINT_ge_monocyte
4	103812499	BDH2	1.13E-13	5.67E-10	BLUEPRINT_ge_monocyte
4	103813594	BDH2	1.13E-13	5.63E-10	BLUEPRINT_ge_monocyte
4	103816523	BDH2	1.14E-13	5.71E-10	BLUEPRINT_ge_monocyte
4	103821891	BDH2	1.34E-13	6.71E-10	BLUEPRINT_ge_monocyte
4	103822833	BDH2	1.34E-13	6.71E-10	BLUEPRINT_ge_monocyte
4	103823731	BDH2	1.34E-13	6.71E-10	BLUEPRINT_ge_monocyte
4	103833889	BDH2	1.33E-13	6.67E-10	BLUEPRINT_ge_monocyte
4	103834640	BDH2	1.36E-13	6.78E-10	BLUEPRINT_ge_monocyte
4	103836084	BDH2	1.36E-13	6.79E-10	BLUEPRINT_ge_monocyte
4	103839157	BDH2	1.41E-13	7.06E-10	BLUEPRINT_ge_monocyte
4	103839654	BDH2	1.36E-13	6.78E-10	BLUEPRINT_ge_monocyte
4	103841570	BDH2	1.36E-13	6.78E-10	BLUEPRINT_ge_monocyte
4	103842710	BDH2	1.34E-13	6.71E-10	BLUEPRINT_ge_monocyte
4	103842950	BDH2	1.36E-13	6.78E-10	BLUEPRINT_ge_monocyte
4	103843239	BDH2	1.36E-13	6.78E-10	BLUEPRINT_ge_monocyte
4	103845041	BDH2	1.36E-13	6.78E-10	BLUEPRINT_ge_monocyte
4	103846798	BDH2	1.35E-13	6.76E-10	BLUEPRINT_ge_monocyte
4	103849758	BDH2	1.34E-13	6.71E-10	BLUEPRINT_ge_monocyte
4	103854043	BDH2	1.33E-13	6.63E-10	BLUEPRINT_ge_monocyte
4	103856128	BDH2	1.36E-13	6.82E-10	BLUEPRINT_ge_monocyte
4	103857022	BDH2	1.36E-13	6.78E-10	BLUEPRINT_ge_monocyte
4	103857702	BDH2	1.36E-13	6.79E-10	BLUEPRINT_ge_monocyte
4	103859081	BDH2	1.34E-13	6.68E-10	BLUEPRINT_ge_monocyte
4	103859292	BDH2	1.36E-13	6.78E-10	BLUEPRINT_ge_monocyte
4	103859401	BDH2	1.36E-13	6.78E-10	BLUEPRINT_ge_monocyte
4	103859805	BDH2	1.36E-13	6.78E-10	BLUEPRINT_ge_monocyte
4	103861380	BDH2	1.34E-13	6.71E-10	BLUEPRINT_ge_monocyte
4	103861684	BDH2	1.36E-13	6.78E-10	BLUEPRINT_ge_monocyte
4	103862129	BDH2	1.42E-13	7.09E-10	BLUEPRINT_ge_monocyte
4	103863190	BDH2	1.35E-13	6.76E-10	BLUEPRINT_ge_monocyte
4	103865553	BDH2	1.36E-13	6.78E-10	BLUEPRINT_ge_monocyte
4	103866480	BDH2	1.36E-13	6.78E-10	BLUEPRINT_ge_monocyte
4	103867624	BDH2	1.35E-13	6.75E-10	BLUEPRINT_ge_monocyte
4	103869350	BDH2	1.34E-13	6.70E-10	BLUEPRINT_ge_monocyte
4	103872772	BDH2	1.36E-13	6.79E-10	BLUEPRINT_ge_monocyte
4	103876287	BDH2	1.34E-13	6.71E-10	BLUEPRINT_ge_monocyte
4	103876614	BDH2	1.34E-13	6.71E-10	BLUEPRINT_ge_monocyte
4	103877136	BDH2	1.36E-13	6.78E-10	BLUEPRINT_ge_monocyte
4	103878877	BDH2	1.36E-13	6.78E-10	BLUEPRINT_ge_monocyte
4	103879511	BDH2	1.36E-13	6.78E-10	BLUEPRINT_ge_monocyte
4	103880451	BDH2	1.36E-13	6.78E-10	BLUEPRINT_ge_monocyte
4	103881079	BDH2	1.35E-13	6.76E-10	BLUEPRINT_ge_monocyte
4	103882206	BDH2	1.35E-13	6.76E-10	BLUEPRINT_ge_monocyte
4	103885568	BDH2	3.24E-13	1.62E-09	BLUEPRINT_ge_monocyte
4	103887331	BDH2	1.36E-13	6.78E-10	BLUEPRINT_ge_monocyte
4	103887561	BDH2	1.36E-13	6.79E-10	BLUEPRINT_ge_monocyte
4	103889537	BDH2	1.34E-13	6.70E-10	BLUEPRINT_ge_monocyte
4	103889814	BDH2	1.36E-13	6.78E-10	BLUEPRINT_ge_monocyte
4	103890065	BDH2	1.36E-13	6.78E-10	BLUEPRINT_ge_monocyte
4	103890430	BDH2	1.34E-13	6.71E-10	BLUEPRINT_ge_monocyte
4	103890449	BDH2	1.36E-13	6.78E-10	BLUEPRINT_ge_monocyte
4	103893082	BDH2	1.34E-13	6.70E-10	BLUEPRINT_ge_monocyte
4	103895317	BDH2	1.36E-13	6.78E-10	BLUEPRINT_ge_monocyte
4	103895564	BDH2	1.34E-13	6.71E-10	BLUEPRINT_ge_monocyte
4	103896109	BDH2	1.34E-13	6.72E-10	BLUEPRINT_ge_monocyte
4	103898096	BDH2	1.34E-13	6.71E-10	BLUEPRINT_ge_monocyte
4	103898166	BDH2	1.34E-13	6.68E-10	BLUEPRINT_ge_monocyte
4	103900201	BDH2	1.31E-13	6.55E-10	BLUEPRINT_ge_monocyte
4	103901695	BDH2	1.36E-13	6.78E-10	BLUEPRINT_ge_monocyte
4	103901786	BDH2	1.36E-13	6.78E-10	BLUEPRINT_ge_monocyte
4	103903116	BDH2	1.35E-13	6.77E-10	BLUEPRINT_ge_monocyte
4	103904170	BDH2	1.36E-13	6.78E-10	BLUEPRINT_ge_monocyte
4	103904241	BDH2	1.36E-13	6.78E-10	BLUEPRINT_ge_monocyte
4	103904755	BDH2	1.34E-13	6.71E-10	BLUEPRINT_ge_monocyte
4	103904822	BDH2	1.34E-13	6.71E-10	BLUEPRINT_ge_monocyte
4	103905034	BDH2	1.36E-13	6.82E-10	BLUEPRINT_ge_monocyte
4	103906113	BDH2	1.34E-13	6.71E-10	BLUEPRINT_ge_monocyte
4	103906682	BDH2	1.36E-13	6.78E-10	BLUEPRINT_ge_monocyte
4	103907596	BDH2	1.34E-13	6.71E-10	BLUEPRINT_ge_monocyte
4	103908038	BDH2	1.34E-13	6.71E-10	BLUEPRINT_ge_monocyte
4	103908731	BDH2	7.22E-14	3.61E-10	BLUEPRINT_ge_monocyte
4	103911159	BDH2	1.36E-13	6.81E-10	BLUEPRINT_ge_monocyte
4	103911222	BDH2	1.30E-13	6.49E-10	BLUEPRINT_ge_monocyte
4	103911781	BDH2	1.36E-13	6.78E-10	BLUEPRINT_ge_monocyte
4	103913083	BDH2	1.36E-13	6.78E-10	BLUEPRINT_ge_monocyte
4	103914440	BDH2	1.36E-13	6.78E-10	BLUEPRINT_ge_monocyte
4	103914638	BDH2	1.27E-13	6.35E-10	BLUEPRINT_ge_monocyte
4	103914820	BDH2	1.34E-13	6.71E-10	BLUEPRINT_ge_monocyte
4	103915310	BDH2	1.36E-13	6.78E-10	BLUEPRINT_ge_monocyte
4	103915618	BDH2	1.61E-06	0.00805455	BLUEPRINT_ge_monocyte
4	103916045	BDH2	1.34E-13	6.71E-10	BLUEPRINT_ge_monocyte
4	103916454	BDH2	1.36E-13	6.78E-10	BLUEPRINT_ge_monocyte
4	103921298	BDH2	1.36E-13	6.78E-10	BLUEPRINT_ge_monocyte
4	103923021	BDH2	1.34E-13	6.71E-10	BLUEPRINT_ge_monocyte
4	103923558	BDH2	1.36E-13	6.78E-10	BLUEPRINT_ge_monocyte
4	103923664	BDH2	1.36E-13	6.78E-10	BLUEPRINT_ge_monocyte
4	103925138	BDH2	1.36E-13	6.78E-10	BLUEPRINT_ge_monocyte
4	103925189	BDH2	1.36E-13	6.78E-10	BLUEPRINT_ge_monocyte
4	103925671	BDH2	1.36E-13	6.78E-10	BLUEPRINT_ge_monocyte
4	103926542	BDH2	1.33E-13	6.64E-10	BLUEPRINT_ge_monocyte
4	103927573	BDH2	1.36E-13	6.81E-10	BLUEPRINT_ge_monocyte
4	103928148	BDH2	1.36E-13	6.78E-10	BLUEPRINT_ge_monocyte
4	103929829	BDH2	1.35E-13	6.77E-10	BLUEPRINT_ge_monocyte
4	103930511	BDH2	1.36E-13	6.78E-10	BLUEPRINT_ge_monocyte
4	103931306	BDH2	1.34E-13	6.71E-10	BLUEPRINT_ge_monocyte
4	103931363	BDH2	1.36E-13	6.78E-10	BLUEPRINT_ge_monocyte
4	103932070	BDH2	1.34E-13	6.71E-10	BLUEPRINT_ge_monocyte
4	103932556	BDH2	1.27E-13	6.37E-10	BLUEPRINT_ge_monocyte
4	103934900	BDH2	1.36E-13	6.78E-10	BLUEPRINT_ge_monocyte
4	103937595	BDH2	1.36E-13	6.78E-10	BLUEPRINT_ge_monocyte
4	103937886	BDH2	1.36E-13	6.78E-10	BLUEPRINT_ge_monocyte
4	103937933	BDH2	9.25E-14	4.62E-10	BLUEPRINT_ge_monocyte
4	103937974	BDH2	1.36E-13	6.78E-10	BLUEPRINT_ge_monocyte
4	103939520	BDH2	1.34E-13	6.71E-10	BLUEPRINT_ge_monocyte
4	103942796	BDH2	2.15E-13	1.07E-09	BLUEPRINT_ge_monocyte
4	103947118	BDH2	1.35E-13	6.77E-10	BLUEPRINT_ge_monocyte
4	103950425	BDH2	1.36E-13	6.78E-10	BLUEPRINT_ge_monocyte
4	103951624	BDH2	1.36E-13	6.79E-10	BLUEPRINT_ge_monocyte
4	103956956	BDH2	3.17E-13	1.58E-09	BLUEPRINT_ge_monocyte
4	103962532	BDH2	1.65E-13	8.25E-10	BLUEPRINT_ge_monocyte
7	64982809	VKORC1L1	8.53E-12	4.26E-08	BLUEPRINT_ge_monocyte
7	65054324	VKORC1L1	9.42E-12	4.71E-08	BLUEPRINT_ge_monocyte
7	65059940	VKORC1L1	9.24E-12	4.62E-08	BLUEPRINT_ge_monocyte
7	65065341	VKORC1L1	8.63E-12	4.31E-08	BLUEPRINT_ge_monocyte
7	65066861	VKORC1L1	8.63E-12	4.31E-08	BLUEPRINT_ge_monocyte
7	65068631	VKORC1L1	8.63E-12	4.31E-08	BLUEPRINT_ge_monocyte
7	65077870	VKORC1L1	8.62E-12	4.31E-08	BLUEPRINT_ge_monocyte
7	65092088	VKORC1L1	5.42E-11	2.71E-07	BLUEPRINT_ge_monocyte
7	65209206	VKORC1L1	8.63E-12	4.31E-08	BLUEPRINT_ge_monocyte
7	65215455	VKORC1L1	8.63E-12	4.31E-08	BLUEPRINT_ge_monocyte
7	65215580	VKORC1L1	8.63E-12	4.31E-08	BLUEPRINT_ge_monocyte
7	65216099	VKORC1L1	8.64E-12	4.32E-08	BLUEPRINT_ge_monocyte
7	65220697	VKORC1L1	8.63E-12	4.31E-08	BLUEPRINT_ge_monocyte
7	65231637	VKORC1L1	8.63E-12	4.31E-08	BLUEPRINT_ge_monocyte
7	65233486	VKORC1L1	8.65E-12	4.33E-08	BLUEPRINT_ge_monocyte
7	65256634	VKORC1L1	8.72E-12	4.36E-08	BLUEPRINT_ge_monocyte
7	65258626	VKORC1L1	8.79E-12	4.40E-08	BLUEPRINT_ge_monocyte
7	65264524	VKORC1L1	8.65E-12	4.33E-08	BLUEPRINT_ge_monocyte
7	65268592	VKORC1L1	8.47E-12	4.23E-08	BLUEPRINT_ge_monocyte
7	65282158	VKORC1L1	8.39E-12	4.20E-08	BLUEPRINT_ge_monocyte
7	65290403	VKORC1L1	8.63E-12	4.31E-08	BLUEPRINT_ge_monocyte
7	65292254	VKORC1L1	8.66E-12	4.33E-08	BLUEPRINT_ge_monocyte
7	65298873	VKORC1L1	8.67E-12	4.34E-08	BLUEPRINT_ge_monocyte
7	65299778	VKORC1L1	8.63E-12	4.31E-08	BLUEPRINT_ge_monocyte
7	65300423	VKORC1L1	8.63E-12	4.31E-08	BLUEPRINT_ge_monocyte
7	65300642	VKORC1L1	8.63E-12	4.31E-08	BLUEPRINT_ge_monocyte
7	65305632	VKORC1L1	8.63E-12	4.31E-08	BLUEPRINT_ge_monocyte
7	65306405	VKORC1L1	8.62E-12	4.31E-08	BLUEPRINT_ge_monocyte
7	65311206	VKORC1L1	8.63E-12	4.31E-08	BLUEPRINT_ge_monocyte
7	65311298	VKORC1L1	8.64E-12	4.32E-08	BLUEPRINT_ge_monocyte
7	65311618	VKORC1L1	8.63E-12	4.31E-08	BLUEPRINT_ge_monocyte
7	65312178	VKORC1L1	8.63E-12	4.31E-08	BLUEPRINT_ge_monocyte
7	65323312	VKORC1L1	8.63E-12	4.31E-08	BLUEPRINT_ge_monocyte
7	65323368	VKORC1L1	8.63E-12	4.31E-08	BLUEPRINT_ge_monocyte
7	65345106	VKORC1L1	6.82E-10	3.41E-06	BLUEPRINT_ge_monocyte
7	65346704	VKORC1L1	8.63E-12	4.31E-08	BLUEPRINT_ge_monocyte
7	65349166	VKORC1L1	8.63E-12	4.31E-08	BLUEPRINT_ge_monocyte
7	65350058	VKORC1L1	8.63E-12	4.31E-08	BLUEPRINT_ge_monocyte
7	65350728	VKORC1L1	8.63E-12	4.31E-08	BLUEPRINT_ge_monocyte
7	65354015	VKORC1L1	8.58E-12	4.29E-08	BLUEPRINT_ge_monocyte
7	65357084	VKORC1L1	8.65E-12	4.33E-08	BLUEPRINT_ge_monocyte
7	65359544	VKORC1L1	8.52E-12	4.26E-08	BLUEPRINT_ge_monocyte
7	65360131	VKORC1L1	8.64E-12	4.32E-08	BLUEPRINT_ge_monocyte
7	65363204	VKORC1L1	8.63E-12	4.31E-08	BLUEPRINT_ge_monocyte
7	65363429	VKORC1L1	8.63E-12	4.31E-08	BLUEPRINT_ge_monocyte
7	65364006	VKORC1L1	8.63E-12	4.31E-08	BLUEPRINT_ge_monocyte
7	65367932	VKORC1L1	8.63E-12	4.31E-08	BLUEPRINT_ge_monocyte
7	65368223	VKORC1L1	8.63E-12	4.31E-08	BLUEPRINT_ge_monocyte
7	65374296	VKORC1L1	8.63E-12	4.31E-08	BLUEPRINT_ge_monocyte
7	65375832	VKORC1L1	8.63E-12	4.31E-08	BLUEPRINT_ge_monocyte
7	65378124	VKORC1L1	8.61E-12	4.30E-08	BLUEPRINT_ge_monocyte
7	65379800	VKORC1L1	8.63E-12	4.31E-08	BLUEPRINT_ge_monocyte
7	65381256	VKORC1L1	8.64E-12	4.32E-08	BLUEPRINT_ge_monocyte
7	65383199	VKORC1L1	8.63E-12	4.31E-08	BLUEPRINT_ge_monocyte
7	65383481	VKORC1L1	8.63E-12	4.31E-08	BLUEPRINT_ge_monocyte
7	65385726	VKORC1L1	8.61E-12	4.31E-08	BLUEPRINT_ge_monocyte
7	65387101	VKORC1L1	8.63E-12	4.31E-08	BLUEPRINT_ge_monocyte
7	65387678	VKORC1L1	8.63E-12	4.31E-08	BLUEPRINT_ge_monocyte
7	65388490	VKORC1L1	8.63E-12	4.31E-08	BLUEPRINT_ge_monocyte
7	65389730	VKORC1L1	8.63E-12	4.31E-08	BLUEPRINT_ge_monocyte
7	65389800	VKORC1L1	8.51E-12	4.25E-08	BLUEPRINT_ge_monocyte
7	65390094	VKORC1L1	8.63E-12	4.31E-08	BLUEPRINT_ge_monocyte
7	65390339	VKORC1L1	8.61E-12	4.31E-08	BLUEPRINT_ge_monocyte
7	65390359	VKORC1L1	8.63E-12	4.31E-08	BLUEPRINT_ge_monocyte
7	65390558	VKORC1L1	8.63E-12	4.31E-08	BLUEPRINT_ge_monocyte
7	65390925	VKORC1L1	8.62E-12	4.31E-08	BLUEPRINT_ge_monocyte
7	65391349	VKORC1L1	8.61E-12	4.31E-08	BLUEPRINT_ge_monocyte
7	65391717	VKORC1L1	8.63E-12	4.31E-08	BLUEPRINT_ge_monocyte
7	65393019	VKORC1L1	8.63E-12	4.31E-08	BLUEPRINT_ge_monocyte
7	65393110	VKORC1L1	8.63E-12	4.31E-08	BLUEPRINT_ge_monocyte
7	65393174	VKORC1L1	8.63E-12	4.31E-08	BLUEPRINT_ge_monocyte
7	65394327	VKORC1L1	8.58E-12	4.29E-08	BLUEPRINT_ge_monocyte
7	65396724	VKORC1L1	1.49E-08	7.45E-05	BLUEPRINT_ge_monocyte
7	65400540	VKORC1L1	8.63E-12	4.31E-08	BLUEPRINT_ge_monocyte
7	65403209	VKORC1L1	8.63E-12	4.31E-08	BLUEPRINT_ge_monocyte
7	65404092	VKORC1L1	8.63E-12	4.31E-08	BLUEPRINT_ge_monocyte
7	65405208	VKORC1L1	8.63E-12	4.31E-08	BLUEPRINT_ge_monocyte
7	65405738	VKORC1L1	8.63E-12	4.31E-08	BLUEPRINT_ge_monocyte
7	65408613	VKORC1L1	8.64E-12	4.32E-08	BLUEPRINT_ge_monocyte
7	65408991	VKORC1L1	8.63E-12	4.31E-08	BLUEPRINT_ge_monocyte
7	65409169	VKORC1L1	8.63E-12	4.31E-08	BLUEPRINT_ge_monocyte
7	65413309	VKORC1L1	8.63E-12	4.31E-08	BLUEPRINT_ge_monocyte
7	65415873	VKORC1L1	8.68E-12	4.34E-08	BLUEPRINT_ge_monocyte
7	65416306	VKORC1L1	8.63E-12	4.31E-08	BLUEPRINT_ge_monocyte
7	65416536	VKORC1L1	8.57E-12	4.29E-08	BLUEPRINT_ge_monocyte
7	65418876	VKORC1L1	8.01E-12	4.00E-08	BLUEPRINT_ge_monocyte
7	65421871	VKORC1L1	8.63E-12	4.31E-08	BLUEPRINT_ge_monocyte
7	65424128	VKORC1L1	8.63E-12	4.31E-08	BLUEPRINT_ge_monocyte
7	65424658	VKORC1L1	4.05E-11	2.03E-07	BLUEPRINT_ge_monocyte
7	65424778	VKORC1L1	8.63E-12	4.31E-08	BLUEPRINT_ge_monocyte
7	65428031	VKORC1L1	1.80E-10	9.00E-07	BLUEPRINT_ge_monocyte
7	65428452	VKORC1L1	3.82E-11	1.91E-07	BLUEPRINT_ge_monocyte
7	65429359	VKORC1L1	8.63E-12	4.31E-08	BLUEPRINT_ge_monocyte
7	65431215	VKORC1L1	8.63E-12	4.31E-08	BLUEPRINT_ge_monocyte
7	65431493	VKORC1L1	8.63E-12	4.31E-08	BLUEPRINT_ge_monocyte
7	65431787	VKORC1L1	3.89E-11	1.95E-07	BLUEPRINT_ge_monocyte
7	65435792	VKORC1L1	5.12E-11	2.56E-07	BLUEPRINT_ge_monocyte
7	65437283	VKORC1L1	8.63E-12	4.31E-08	BLUEPRINT_ge_monocyte
7	65438553	VKORC1L1	8.63E-12	4.31E-08	BLUEPRINT_ge_monocyte
7	65438778	VKORC1L1	5.81E-11	2.90E-07	BLUEPRINT_ge_monocyte
[truncated: 47,176 more rows]
